# Supplementary material for: Bis(1-methyl­piperidinium) tetra­chlorido­cuprate(II)
Source: Acta Crystallogr Sect E Struct Rep Online. 2011 May 7;67(Pt 6):m725–6. doi: 10.1107/S1600536811016382 (PMC3120374; doi:10.1107/S1600536811016382)
Supplement: Supplementary file 2 [file e-67-0m725-Isup2.hkl]

#
# h,k,l, Fc-squared, Fo-squared, sigma(Fo-squared) and status flag
#
data_I
_shelx_title ' reynold3lt in P 21/c'
_shelx_refln_list_code          4
_shelx_F_calc_maximum      237.87
_exptl_crystal_F_000       844.00
_reflns_d_resolution_high  0.6101
 
loop_
 _symmetry_equiv_pos_as_xyz
 'x, y, z'
 '-x, y+1/2, -z+1/2'
 '-x, -y, -z'
 'x, -y-1/2, z-1/2'
 
_cell_length_a    12.2264
_cell_length_b    11.3442
_cell_length_c    13.3455
_cell_angle_alpha  90.000
_cell_angle_beta   96.865
_cell_angle_gamma  90.000
 
_shelx_F_squared_multiplier     1.000
 
loop_
 _refln_index_h
 _refln_index_k
 _refln_index_l
 _refln_F_squared_calc
 _refln_F_squared_meas
 _refln_F_squared_sigma
 _refln_observed_status
   3   0   0    17296.12    18099.64    298.12 o
   4   0   0     1628.30     1446.14     25.90 o
   5   0   0    20621.32    21405.74    337.44 o
   6   0   0    18256.99    18812.03    301.54 o
   7   0   0     1005.59     1180.85     21.97 o
   8   0   0      925.24      868.69     21.35 o
   9   0   0     4280.37     4184.98     86.93 o
  10   0   0     6090.43     5900.95    121.81 o
  11   0   0      340.75      383.96     23.70 o
  12   0   0      329.32      316.71     23.60 o
  13   0   0       52.46       39.95     15.60 o
  14   0   0       27.15       32.15     19.49 o
  15   0   0      420.47      423.91     30.51 o
  16   0   0     2062.64     2043.81     71.25 o
  17   0   0      322.80      249.46     32.25 o
  18   0   0      314.99      329.37     36.20 o
  19   0   0       44.37       25.33     30.21 o
   3   1   0     1087.53     1065.06     13.07 o
   4   1   0     3567.94     3614.28     41.36 o
   5   1   0       87.12       77.61      3.49 o
   6   1   0      160.57      165.98      5.85 o
   7   1   0      453.66      455.86      8.54 o
   8   1   0      737.42      740.31     17.55 o
   9   1   0     1592.49     1580.92     28.95 o
  10   1   0      261.21      258.18     11.80 o
  11   1   0     2247.45     2196.48     42.26 o
  12   1   0        5.60      -11.89     11.89 o
  13   1   0      110.96      102.73     27.28 o
  14   1   0       26.26        7.85     13.04 o
  15   1   0       64.37       44.25     14.12 o
  16   1   0        0.02       -5.43     15.49 o
  17   1   0      677.01      673.55     29.31 o
  18   1   0      206.25      163.26     21.36 o
  19   1   0      300.00      263.02     25.82 o
   1   2   0       50.28       33.38     14.13 o
   2   2   0    33845.88    34027.45    406.69 o
   3   2   0     2748.65     2716.28     29.82 o
   4   2   0    22749.81    23160.60    246.75 o
   5   2   0     1828.81     1759.89     20.99 o
   6   2   0     4922.58     4614.48     53.06 o
   7   2   0     6984.45     7156.77     81.88 o
   8   2   0       58.00       59.89      6.32 o
   9   2   0     2408.12     2361.51     42.73 o
  10   2   0        3.04       11.97     14.13 o
  11   2   0        2.08       -9.28      9.28 o
  12   2   0      289.21      301.46     15.64 o
  13   2   0      411.86      404.43     18.40 o
  14   2   0      382.21      401.61     19.50 o
  15   2   0      469.82      471.14     23.88 o
  16   2   0      316.52      296.98     19.54 o
  17   2   0      288.60      269.05     20.45 o
  18   2   0        8.30       17.94     16.36 o
  19   2   0       88.23       56.26     19.90 o
   1   3   0     9116.73     8891.26     92.92 o
   2   3   0     4531.91     4791.71     52.94 o
   3   3   0     2815.61     2565.63     28.84 o
   4   3   0      721.88      692.01      8.98 o
   5   3   0    24609.44    24498.56    255.14 o
   6   3   0      901.26      910.80     12.15 o
   7   3   0      532.39      473.79      9.32 o
   8   3   0      802.55      786.55     14.74 o
   9   3   0       45.01       49.21     11.21 o
  10   3   0        1.51        6.26     14.62 o
  11   3   0     1783.83     1796.81     31.84 o
  12   3   0     3394.75     3444.34     87.34 o
  13   3   0     1120.56     1114.95     34.12 o
  14   3   0        9.58       -0.21      7.93 o
  15   3   0     2108.25     2274.28     55.58 o
  16   3   0        9.33       18.51     14.47 o
  17   3   0     1131.83     1258.34     37.83 o
  18   3   0        0.23       -7.25     16.86 o
  19   3   0      119.09      143.87     43.85 o
   0   4   0      548.00      598.50      9.86 o
   1   4   0     2065.63     2083.51     22.94 o
   2   4   0       73.26       64.67      2.39 o
   3   4   0      824.51      803.59     11.70 o
   4   4   0     2710.12     2685.30     30.19 o
   5   4   0      282.37      305.23      8.77 o
   6   4   0     1390.95     1259.50     22.43 o
   7   4   0      286.13      324.70      7.09 o
   8   4   0      307.28      315.04     17.54 o
   9   4   0      113.09      107.23      6.16 o
  10   4   0      919.90      934.91     18.00 o
  11   4   0      977.09     1003.56     20.69 o
  12   4   0      173.66      165.70     18.03 o
  13   4   0     1283.86     1310.89     36.56 o
  14   4   0      736.35      711.20     92.59 o
  15   4   0        0.04       -5.02     33.61 o
  16   4   0      589.53      636.10     25.49 o
  17   4   0        1.17       -7.81     16.49 o
  18   4   0      177.06      161.57     25.82 o
  19   4   0        3.89        6.27     25.28 o
   1   5   0     7570.25     7400.98     79.74 o
   2   5   0       84.82       84.40      3.10 o
   3   5   0       18.05       15.07      2.62 o
   4   5   0     8848.33     9111.36     98.99 o
   5   5   0        7.71       15.78      4.38 o
   6   5   0      873.22      867.30     16.09 o
   7   5   0        4.12        2.92      3.49 o
   8   5   0     1879.72     1819.71     25.91 o
   9   5   0        3.27        6.56      7.79 o
  10   5   0        6.42       11.69      5.23 o
  11   5   0     2162.62     2156.63     35.45 o
  12   5   0        0.03        0.31      6.18 o
  13   5   0      238.10      194.17     31.18 o
  14   5   0      203.07      194.47     21.44 o
  15   5   0       80.32       36.28     16.09 o
  16   5   0      355.53      301.70     23.68 o
  17   5   0     1211.55     1185.26     87.73 o
  18   5   0      391.18      355.30     31.00 o
  19   5   0      203.40      184.05     31.10 o
   0   6   0    24536.49    24698.83    334.15 o
   1   6   0       40.45       54.09      2.92 o
   2   6   0     4057.06     3980.69     46.13 o
   3   6   0     1979.47     1993.33     29.76 o
   4   6   0      462.29      432.44      8.08 o
   5   6   0     1096.58     1132.19     21.45 o
   6   6   0     1721.43     1730.99     25.54 o
   7   6   0     2344.24     2438.60     33.25 o
   8   6   0     1361.85     1345.38     20.30 o
   9   6   0      258.06      244.04      6.42 o
  10   6   0      521.33      521.42     12.67 o
  11   6   0      201.89      157.23     14.62 o
  12   6   0     1295.78     1357.40     33.77 o
  13   6   0      400.05      414.64     20.16 o
  14   6   0      124.29       90.02     15.86 o
  15   6   0       12.86       23.63     29.72 o
  16   6   0     1881.94     1960.43     53.17 o
  17   6   0      545.54      511.78     61.40 o
  18   6   0      934.90     1070.60     46.56 o
   1   7   0     9685.90     9388.34    103.94 o
   2   7   0       85.41       82.18      4.01 o
   3   7   0      139.52      141.56      9.74 o
   4   7   0     1212.55     1205.47     17.36 o
   5   7   0     1491.24     1465.08     25.84 o
   6   7   0      115.42      136.21      4.58 o
   7   7   0     2255.92     2331.94     38.05 o
   8   7   0       56.74       41.95     13.15 o
   9   7   0     3054.31     3099.62     51.12 o
  10   7   0      607.99      611.13     42.88 o
  11   7   0     2459.04     2473.26     49.59 o
  12   7   0     1764.22     1808.91     57.53 o
  13   7   0      101.10       68.99     15.45 o
  14   7   0      379.80      362.69     22.85 o
  15   7   0       16.05       -1.86     34.10 o
  16   7   0       20.67      -17.54     23.38 o
  17   7   0       14.31      -20.01     20.01 o
  18   7   0       25.11      -29.60     82.33 o
   0   8   0     1138.02     1073.36     22.01 o
   1   8   0     1033.64     1079.82     15.63 o
   2   8   0      278.25      265.87     10.23 o
   3   8   0      659.69      667.58     11.58 o
   4   8   0     1320.63     1331.34     20.44 o
   5   8   0      347.97      348.45      9.70 o
   6   8   0     2068.22     2029.50     48.77 o
   7   8   0      136.95      115.27      9.04 o
   8   8   0     2190.20     2166.08     32.75 o
   9   8   0      221.47      224.69      9.78 o
  10   8   0       31.53       30.58     10.37 o
  11   8   0      670.65      642.97     19.53 o
  12   8   0       62.27       68.00     26.31 o
  13   8   0     1129.72     1166.14     34.07 o
  14   8   0      326.78      315.37     21.93 o
  15   8   0        2.40      -17.29     17.29 o
  16   8   0      965.67      994.67     43.05 o
  17   8   0        0.50       16.56     21.36 o
   1   9   0     3734.10     3717.96     46.42 o
   2   9   0       50.88       48.51      5.14 o
   3   9   0     9692.83     9671.24    120.66 o
   4   9   0      561.64      579.95     14.13 o
   5   9   0     9127.64     9325.97    124.90 o
   6   9   0      411.97      417.37     21.44 o
   7   9   0     2572.22     2543.08     43.09 o
   8   9   0     1185.99     1208.74     26.92 o
   9   9   0      197.91      188.22     21.44 o
  10   9   0     1270.18     1310.95     29.11 o
  11   9   0     1018.34     1033.42     54.10 o
  12   9   0       84.09      106.23     36.54 o
  13   9   0      931.88      974.95     34.62 o
  14   9   0      312.10      278.77     58.47 o
  15   9   0      171.22      165.25     22.23 o
  16   9   0      227.54      206.80     31.18 o
  17   9   0      402.44      365.20     29.10 o
   0  10   0      383.54      360.56     12.20 o
   1  10   0      680.07      626.11     35.58 o
   2  10   0      725.76      657.09     13.20 o
   3  10   0      347.50      329.30      9.18 o
   4  10   0     2428.43     2491.69     39.51 o
   5  10   0       91.59       79.53     15.59 o
   6  10   0     2727.94     2768.40     53.66 o
   7  10   0      504.20      501.83     16.98 o
   8  10   0      248.46      276.99     37.03 o
   9  10   0       34.05       51.14     10.16 o
  10  10   0      130.89      137.39     11.95 o
  11  10   0        0.10        6.27     15.10 o
  12  10   0      261.74      218.00     32.64 o
  13  10   0       21.79        6.06     18.49 o
  14  10   0      525.03      540.81     28.98 o
  15  10   0       14.76      -10.25     18.00 o
  16  10   0       77.30       64.60     48.23 o
   1  11   0     6754.18     6760.44    106.47 o
   2  11   0        0.23       -1.17      5.13 o
   3  11   0      222.92      216.47      9.74 o
   4  11   0     3920.26     3960.68     76.62 o
   5  11   0     1340.30     1313.72     38.02 o
   6  11   0      223.60      232.26     11.59 o
   7  11   0      111.72      109.36     10.30 o
   8  11   0      156.32      170.46     20.46 o
   9  11   0       66.19       37.95     12.80 o
  10  11   0      407.65      417.17     19.98 o
  11  11   0      489.58      484.97     25.82 o
  12  11   0      181.42      166.16     16.72 o
  13  11   0      270.14      273.76     56.03 o
  14  11   0      196.72      215.39     24.74 o
  15  11   0       38.91        8.07     23.07 o
  16  11   0        1.63      -22.17     22.17 o
   0  12   0     6344.74     6284.85    145.53 o
   1  12   0       56.79       58.97     12.18 o
   2  12   0      933.66      972.90     24.69 o
   3  12   0      538.51      546.63     17.50 o
   4  12   0      712.67      725.67     19.01 o
   5  12   0      155.28      168.09     10.60 o
   6  12   0      720.70      743.83     21.30 o
   7  12   0      748.37      764.62     21.63 o
   8  12   0      542.79      522.36     18.88 o
   9  12   0      145.37      124.85     15.81 o
  10  12   0     1340.25     1365.00     37.97 o
  11  12   0       62.52       48.17     24.85 o
  12  12   0      530.97      544.12     29.30 o
  13  12   0       14.04       20.95     38.00 o
  14  12   0        4.38       40.45     26.31 o
  15  12   0        4.20       31.62     45.31 o
   1  13   0       13.10       11.36     11.21 o
   2  13   0        1.45        6.88     17.05 o
   3  13   0       11.38       17.41      9.89 o
   4  13   0      252.68      260.75     18.03 o
   5  13   0      269.72      250.29     26.31 o
   6  13   0     1118.06     1164.81     43.38 o
   7  13   0      887.10      939.76     39.96 o
   8  13   0      421.35      396.39     19.15 o
   9  13   0      778.91      783.84     35.09 o
  10  13   0      324.65      313.42     28.75 o
  11  13   0      236.58      249.79     67.72 o
  12  13   0      138.10      146.69     23.04 o
  13  13   0      269.34      277.62     35.57 o
  14  13   0        8.74       -7.93     50.18 o
   0  14   0      557.37      612.70     55.06 o
   1  14   0      391.32      370.16     26.31 o
   2  14   0       16.18        7.50     13.32 o
   3  14   0       28.69       27.68     11.65 o
   4  14   0       80.33       56.78     10.97 o
   5  14   0       91.64      114.19     13.06 o
   6  14   0      547.79      538.08     22.41 o
   7  14   0       28.18       31.51     23.87 o
   8  14   0      263.45      263.27     16.64 o
   9  14   0      194.42      206.80     15.91 o
  10  14   0        1.25       42.01     14.01 o
  11  14   0      136.54      126.06     20.34 o
  12  14   0        0.73      -20.32     20.32 o
  13  14   0      440.29      334.82     53.11 o
   1  15   0       22.33       13.86     12.17 o
   2  15   0      469.18      463.90     34.60 o
   3  15   0        8.35       -1.02     14.80 o
   4  15   0       68.40       87.24     34.10 o
   5  15   0     2080.76     2241.37     48.78 o
   6  15   0      104.60       74.02     16.19 o
   7  15   0       68.48       39.95     15.16 o
   8  15   0        1.75        1.62     14.11 o
   9  15   0      134.22      128.09     16.81 o
  10  15   0       27.51       36.98     16.09 o
  11  15   0      588.39      535.57     87.22 o
   0  16   0       32.36       20.94     24.36 o
   1  16   0       30.34       42.74     16.56 o
   2  16   0      435.53      444.81     20.78 o
   3  16   0       49.37       50.00     12.18 o
   4  16   0      555.98      610.52     46.78 o
   5  16   0       67.72       37.30     14.62 o
   6  16   0      594.35      541.75     27.29 o
   7  16   0      128.73      121.50     15.94 o
   8  16   0      335.88      351.08     24.85 o
   9  16   0       21.56        0.85     22.32 o
  10  16   0      141.45       91.22     23.65 o
   1  17   0      182.25      176.66     23.39 o
   2  17   0        3.25      -13.16     17.11 o
   3  17   0       65.85       81.29     16.55 o
   4  17   0      109.23      100.43     14.72 o
   5  17   0       12.94       -5.57     25.33 o
   6  17   0       23.94       28.22     54.08 o
   7  17   0        0.52       -3.09     19.20 o
   8  17   0       70.39       42.01     27.77 o
   0  18   0     1505.66     1753.73     97.13 o
   1  18   0        0.70       20.40     19.17 o
   2  18   0      280.35      244.75     40.93 o
   3  18   0        2.66        9.93     17.29 o
   4  18   0      503.30      468.53     33.67 o
 -19   1   1      101.05       40.53     20.64 o
 -18   1   1        0.04      -18.26     18.26 o
 -17   1   1     1826.93     1993.83     53.26 o
 -16   1   1      161.95      140.82     34.59 o
 -15   1   1     2394.99     2532.76    111.18 o
 -14   1   1      128.54       86.88     28.74 o
 -13   1   1     1974.86     2041.91     42.84 o
 -12   1   1      987.34      980.48     25.76 o
 -11   1   1     6999.92     6890.60    111.78 o
 -10   1   1       88.01       60.03     24.36 o
  -9   1   1     1701.61     1695.39     36.58 o
  -8   1   1     1058.84     1040.49     17.21 o
  -7   1   1     4290.74     4169.90     46.99 o
  -6   1   1     1546.18     1552.32     22.93 o
  -5   1   1    15933.05    15714.55    167.43 o
  -4   1   1      684.22      713.51      9.39 o
  -3   1   1     4938.93     4711.98     48.13 o
   2   1   1      859.18      797.27     23.91 o
   3   1   1    12077.60    11680.12    132.85 o
   4   1   1    24445.05    24645.24    285.33 o
   5   1   1    13717.61    13315.12    153.63 o
   6   1   1     2178.82     2058.06     26.70 o
   7   1   1      786.20      727.40     11.70 o
   8   1   1     4112.74     4105.24     60.20 o
   9   1   1       23.45       26.98      9.74 o
  10   1   1     4786.91     4774.40     70.44 o
  11   1   1      430.00      430.48     14.34 o
  12   1   1        4.33       29.79     10.98 o
  13   1   1      164.13      140.05     14.45 o
  14   1   1      131.87      112.58     23.87 o
  15   1   1       12.13       -2.44     13.78 o
  16   1   1       16.56       -2.35     16.08 o
  17   1   1      303.87      249.70     53.59 o
  18   1   1       47.99       74.05     20.68 o
  19   1   1        2.56       35.67     19.15 o
 -19   2   1        6.87       23.91     37.51 o
 -18   2   1      242.17      243.88     24.36 o
 -17   2   1      384.95      372.98     22.62 o
 -16   2   1     2643.81     2899.79     64.70 o
 -15   2   1       88.05      102.10     23.39 o
 -14   2   1       97.09       72.73     13.43 o
 -13   2   1      580.17      596.51     21.43 o
 -12   2   1     1254.58     1263.35     45.33 o
 -11   2   1      402.66      351.27     15.36 o
 -10   2   1     1129.65     1132.99     42.90 o
  -9   2   1       20.08       31.18      6.52 o
  -8   2   1       10.57       21.48      5.02 o
  -7   2   1     2987.94     3012.77     34.59 o
  -6   2   1     5996.92     6000.67     65.96 o
  -5   2   1      807.58      840.07     10.75 o
  -4   2   1      181.15      150.87      3.23 o
  -3   2   1    12889.99    13242.02    133.19 o
  -2   2   1    11726.95    11485.99    117.46 o
  -1   2   1       90.92       80.26      9.75 o
   1   2   1     2427.47     2133.87     26.92 o
   2   2   1    16132.20    15975.81    164.39 o
   3   2   1     2286.39     2281.87     25.61 o
   4   2   1    16514.50    16286.07    177.18 o
   5   2   1     1995.49     1857.46     22.48 o
   6   2   1     2987.64     2751.87     33.99 o
   7   2   1      491.30      517.02     10.91 o
   8   2   1     1664.29     1651.21     47.79 o
   9   2   1     1622.48     1592.23     28.44 o
  10   2   1     1138.13     1184.72     24.15 o
  11   2   1      339.56      332.26     42.39 o
  12   2   1      853.66      895.72     24.94 o
  13   2   1       16.61       21.44      9.35 o
  14   2   1      349.74      340.62     16.34 o
  15   2   1       51.73       40.61     11.66 o
  16   2   1      834.83      901.43     32.67 o
  17   2   1        9.13       -0.67     24.85 o
  18   2   1      561.67      550.01     44.34 o
  19   2   1       27.91       14.48     18.71 o
 -19   3   1        7.14      -18.49     18.49 o
 -18   3   1      207.75      205.92     22.94 o
 -17   3   1       57.38       54.80     35.56 o
 -16   3   1       68.01       87.68     28.74 o
 -15   3   1       90.74       75.01     11.26 o
 -14   3   1       52.88       48.43     17.05 o
 -13   3   1      169.11      164.01     12.14 o
 -12   3   1        0.63        5.88     10.96 o
 -11   3   1      685.73      685.82     18.93 o
 -10   3   1       10.27        3.85      9.26 o
  -9   3   1      252.68      232.43      9.17 o
  -8   3   1       46.82       58.84      5.77 o
  -7   3   1       47.07       47.93      4.15 o
  -6   3   1       79.42       88.17      3.31 o
  -5   3   1     1151.82     1171.69     13.78 o
  -4   3   1      244.88      264.80      5.85 o
  -3   3   1       18.73       24.86      2.07 o
  -2   3   1      318.17      323.63      4.81 o
  -1   3   1     1025.70     1060.06     13.32 o
   0   3   1     1300.18     1349.38     19.53 o
   1   3   1     4576.51     4818.63     50.38 o
   2   3   1      728.01      730.20      9.13 o
   3   3   1      250.89      301.67      4.65 o
   4   3   1     2553.28     2596.97     29.16 o
   5   3   1      398.59      427.42      6.83 o
   6   3   1     4492.96     4587.50     50.18 o
   7   3   1      949.81      968.62     16.66 o
   8   3   1      175.18      155.71      6.23 o
   9   3   1      290.13      272.51     15.10 o
  10   3   1       68.48       44.35      7.53 o
  11   3   1      369.18      396.07     15.11 o
  12   3   1       41.92       38.75      8.63 o
  13   3   1     1185.77     1171.09     26.01 o
  14   3   1       22.62       15.65     12.18 o
  15   3   1      234.63      233.67     15.59 o
  16   3   1        7.83       12.67     18.51 o
  17   3   1       35.90       14.61     42.87 o
  18   3   1      248.47      184.02     20.15 o
  19   3   1       30.45      -12.94     47.74 o
 -19   4   1       43.33        1.02     38.00 o
 -18   4   1      433.42      467.26     25.88 o
 -17   4   1       77.30      105.44     18.01 o
 -16   4   1     1462.58     1563.99     76.04 o
 -15   4   1       11.53        4.29     23.38 o
 -14   4   1      760.31      789.59     24.06 o
 -13   4   1     2464.25     2517.38     47.93 o
 -12   4   1      350.56      334.73     12.85 o
 -11   4   1     1660.56     1766.89     43.88 o
 -10   4   1      337.61      312.49     20.46 o
  -9   4   1       65.75       63.00      5.33 o
  -8   4   1      166.88      180.78      5.43 o
  -7   4   1      480.06      478.14      9.75 o
  -6   4   1      962.69      881.83     11.34 o
  -5   4   1     1584.35     1675.13     19.80 o
  -4   4   1     2081.72     2036.91     24.84 o
  -3   4   1     1870.25     1786.13     40.02 o
  -2   4   1     2068.89     1999.78     36.62 o
  -1   4   1      115.17      122.34      2.89 o
   0   4   1    33353.56    33815.63    357.50 o
   1   4   1     6271.75     6544.49     67.85 o
   2   4   1     3893.21     3774.88     40.70 o
   3   4   1     3472.19     3610.92     44.97 o
   4   4   1     7200.04     7023.16     77.25 o
   5   4   1     2349.82     2243.27     26.64 o
   6   4   1    17681.46    17657.60    203.17 o
   7   4   1       17.00       13.99      4.26 o
   8   4   1      249.26      267.38      7.28 o
   9   4   1     4277.71     4184.97     82.04 o
  10   4   1     1138.28     1156.51     20.83 o
  11   4   1      137.75      134.94      8.47 o
  12   4   1     1303.52     1355.46     26.22 o
  13   4   1      207.21      223.77     22.41 o
  14   4   1      102.72       77.25      9.41 o
  15   4   1      611.42      605.73     24.66 o
  16   4   1     1758.70     1843.36     46.33 o
  17   4   1      113.63      105.99     19.97 o
  18   4   1      227.15      249.11     23.50 o
  19   4   1      102.21       41.11     23.16 o
 -19   5   1       12.57       33.62     25.33 o
 -18   5   1      115.85      114.60     34.10 o
 -17   5   1      573.02      596.82     41.42 o
 -16   5   1      127.06      117.35     17.89 o
 -15   5   1      531.49      563.70     30.70 o
 -14   5   1      141.72      134.34     14.31 o
 -13   5   1      201.78      137.33     15.59 o
 -12   5   1      811.19      739.09     34.60 o
 -11   5   1     1671.45     1666.93     39.00 o
 -10   5   1       27.88       35.35      5.85 o
  -9   5   1       81.59       75.59      8.28 o
  -8   5   1      497.38      490.57     11.21 o
  -7   5   1      720.42      719.70     11.93 o
  -6   5   1      112.83      117.72      7.31 o
  -5   5   1     4192.80     4202.71     50.64 o
  -4   5   1     1133.31     1107.61     14.60 o
  -3   5   1       64.73       43.90      5.36 o
  -2   5   1       40.95       54.47      5.85 o
  -1   5   1     3670.54     3498.80     58.67 o
   0   5   1       86.86       98.43      2.84 o
   1   5   1     3693.66     3524.13     37.68 o
   2   5   1     2482.51     2756.10     30.94 o
   3   5   1    11835.23    12039.77    125.89 o
   4   5   1      336.45      339.70      5.68 o
   5   5   1     8377.11     8159.28     98.39 o
   6   5   1       54.24       57.96      4.28 o
   7   5   1     1761.77     1755.54     24.47 o
   8   5   1       19.33        9.47      4.26 o
   9   5   1     3257.47     3335.19     45.06 o
  10   5   1      353.28      312.82      9.72 o
  11   5   1     3371.76     3383.03     66.36 o
  12   5   1       14.11        9.09      6.97 o
  13   5   1      592.00      555.89     46.29 o
  14   5   1      240.81      221.54     16.94 o
  15   5   1      804.84      835.21     29.45 o
  16   5   1      225.33      219.21     21.06 o
  17   5   1      871.08      966.81     41.93 o
  18   5   1        1.78      -17.71     30.69 o
  19   5   1      108.98      121.24     29.42 o
 -18   6   1        0.56      -21.63     21.63 o
 -17   6   1       86.07       78.88     24.10 o
 -16   6   1       32.20       26.51     16.37 o
 -15   6   1       44.79       41.46     18.51 o
 -14   6   1      146.03      205.57     42.87 o
 -13   6   1      351.68      354.50     19.03 o
 -12   6   1      221.15      240.85     30.21 o
 -11   6   1      121.57      100.39      7.89 o
 -10   6   1       40.14       35.79      2.87 o
  -9   6   1        0.33        2.26     12.67 o
  -8   6   1     2036.47     2060.18     34.49 o
  -7   6   1      123.40      127.42     13.64 o
  -6   6   1     2615.95     2611.29     45.87 o
  -5   6   1     1265.29     1196.24     19.18 o
  -4   6   1      839.23      818.57     13.54 o
  -3   6   1     3202.53     3205.57     38.88 o
  -2   6   1      571.21      559.85      8.50 o
  -1   6   1     1016.80     1056.88     13.30 o
   0   6   1      877.68      886.09     11.21 o
   1   6   1      545.81      510.95      7.11 o
   2   6   1       23.29       35.13      2.92 o
   3   6   1     2084.63     2243.10     25.63 o
   4   6   1       19.79       22.45      2.76 o
   5   6   1        2.99        7.31      5.85 o
   6   6   1      236.04      240.13      6.19 o
   7   6   1       45.93       44.11      5.85 o
   8   6   1      101.26      108.21      5.82 o
   9   6   1       89.34       77.25      7.80 o
  10   6   1       12.04        7.00      5.38 o
  11   6   1        2.14       -1.51      6.77 o
  12   6   1       89.52       76.44      9.74 o
  13   6   1      225.67      209.58     18.03 o
  14   6   1        0.05        9.26     13.09 o
  15   6   1       19.40       16.76     12.97 o
  16   6   1      296.95      246.52     28.75 o
  17   6   1        8.69      -16.56     21.36 o
  18   6   1      123.43       75.14     25.29 o
 -18   7   1      268.85      250.88     55.54 o
 -17   7   1      570.25      451.97     35.51 o
 -16   7   1       97.79      110.00     24.52 o
 -15   7   1      413.32      462.71     75.04 o
 -14   7   1        3.98      -17.40     28.26 o
 -13   7   1       14.17      -14.63     14.63 o
 -12   7   1     1508.15     1523.46     39.94 o
 -11   7   1     1387.85     1406.04     32.23 o
 -10   7   1      183.64      155.00     12.35 o
  -9   7   1      769.66      743.68     17.88 o
  -8   7   1       41.21       46.44      6.31 o
  -7   7   1      485.91      476.54     12.14 o
  -6   7   1      480.82      443.80     17.54 o
  -5   7   1     1276.90     1258.25     26.33 o
  -4   7   1     1135.21     1062.64     17.69 o
  -3   7   1      136.85      129.64      7.31 o
  -2   7   1      462.20      502.18      9.18 o
  -1   7   1     5386.35     5325.38     62.60 o
   0   7   1      582.90      619.08     13.16 o
   1   7   1    15494.20    15700.34    174.33 o
   2   7   1      508.75      526.54     12.67 o
   3   7   1      182.92      180.20      5.85 o
   4   7   1     2580.01     2578.57     32.64 o
   5   7   1     7413.31     7658.09     92.00 o
   6   7   1       37.00       37.80      9.26 o
   7   7   1     3448.18     3406.97     57.10 o
   8   7   1       34.43       45.14      4.27 o
   9   7   1      448.44      399.58     13.64 o
  10   7   1     1974.31     1832.22     59.98 o
  11   7   1     2179.53     2199.49     45.33 o
  12   7   1        4.63       38.26     23.38 o
  13   7   1        5.16       28.37     13.81 o
  14   7   1       24.29       16.45     13.86 o
  15   7   1      448.61      426.48     56.52 o
  16   7   1       25.74       72.83     42.38 o
  17   7   1      793.62      670.74     51.65 o
  18   7   1        9.52      -25.09     25.09 o
 -18   8   1      322.90      268.97     44.82 o
 -17   8   1       26.21        9.49     22.38 o
 -16   8   1      894.63     1032.08     42.11 o
 -15   8   1       23.70       -8.36     37.03 o
 -14   8   1      522.38      531.42     48.73 o
 -13   8   1       33.26       37.49     15.67 o
 -12   8   1     1045.20     1079.69     29.61 o
 -11   8   1        0.32       -5.08     12.78 o
 -10   8   1     4273.13     4407.74     77.68 o
  -9   8   1       18.58       23.26     12.18 o
  -8   8   1     1778.82     1816.71     39.98 o
  -7   8   1     1057.46      989.96     25.35 o
  -6   8   1     3185.49     3144.52     49.45 o
  -5   8   1       22.09       34.67     11.69 o
  -4   8   1     7933.41     7866.96     98.09 o
  -3   8   1      300.88      287.58     19.00 o
  -2   8   1     3757.33     3759.82     48.77 o
  -1   8   1     3757.02     3781.54     46.99 o
   0   8   1     8075.52     8127.09     94.84 o
   1   8   1     1545.35     1588.07     21.40 o
   2   8   1     2742.31     2708.38     36.11 o
   3   8   1     1697.40     1703.25     24.12 o
   4   8   1      875.74      835.14     19.50 o
   5   8   1     2054.52     2028.42     29.61 o
   6   8   1     2200.24     2160.02     33.30 o
   7   8   1      959.80      976.42     17.06 o
   8   8   1      369.25      382.61      9.76 o
   9   8   1     1392.05     1403.33     26.54 o
  10   8   1      468.94      456.46     43.85 o
  11   8   1      403.35      397.96     16.58 o
  12   8   1        7.03        0.46     12.61 o
  13   8   1       13.74        6.13     16.80 o
  14   8   1        6.93        4.50     17.48 o
  15   8   1       42.20       64.31     20.06 o
  16   8   1      487.39      504.79     31.80 o
  17   8   1        7.96       11.16     21.06 o
 -17   9   1       63.41       63.20     31.18 o
 -16   9   1       42.42       28.40     20.34 o
 -15   9   1        4.64      -15.74     19.62 o
 -14   9   1      127.69      155.38     19.18 o
 -13   9   1        4.58       -2.22     16.09 o
 -12   9   1      549.20      543.57     21.44 o
 -11   9   1       12.15        3.81     10.15 o
 -10   9   1       11.66       12.14      9.98 o
  -9   9   1     2197.01     2225.17     42.02 o
  -8   9   1      126.61      143.77     11.20 o
  -7   9   1      549.06      528.85     20.95 o
  -6   9   1      679.96      649.64     15.68 o
  -5   9   1        6.46       -1.46      5.01 o
  -4   9   1     1657.82     1675.21     24.51 o
  -3   9   1      724.59      732.97     13.03 o
  -2   9   1      209.47      195.69      6.93 o
  -1   9   1       38.14       27.81      3.90 o
   0   9   1     1512.47     1541.36     22.75 o
   1   9   1      108.45       99.04      4.73 o
   2   9   1     1098.67     1030.03     17.45 o
   3   9   1      673.95      700.09     13.18 o
   4   9   1      669.54      658.21     12.83 o
   5   9   1      625.20      605.77     14.24 o
   6   9   1      119.46      116.39      7.43 o
   7   9   1      443.85      435.97     13.71 o
   8   9   1      167.13      145.04     10.33 o
   9   9   1      221.58      221.35     13.64 o
  10   9   1        0.91      -10.27     10.27 o
  11   9   1        8.76       -1.00      9.74 o
  12   9   1      323.58      353.58     33.62 o
  13   9   1      216.46      253.91     22.27 o
  14   9   1        5.27       15.32     17.26 o
  15   9   1        0.46       19.68     21.44 o
  16   9   1        4.53       -8.19     21.18 o
  17   9   1      124.96       78.36     21.81 o
 -16  10   1     1359.37     1411.34     89.68 o
 -15  10   1      235.54      216.34     24.59 o
 -14  10   1      612.66      627.21     42.88 o
 -13  10   1      374.00      353.55     23.22 o
 -12  10   1     1221.19     1367.84     78.96 o
 -11  10   1      386.51      357.31     30.21 o
 -10  10   1     1157.36     1224.74     29.17 o
  -9  10   1      220.26      194.20     12.87 o
  -8  10   1      289.03      290.85     13.84 o
  -7  10   1      257.64      240.90     12.92 o
  -6  10   1     4279.70     4279.75     70.48 o
  -5  10   1       20.45        9.86     11.69 o
  -4  10   1     1548.37     1568.18     24.13 o
  -3  10   1       76.66       74.38      5.62 o
  -2  10   1     1684.43     1655.64     26.38 o
  -1  10   1     1194.28     1137.59     45.82 o
   0  10   1     8883.29     8905.60    116.54 o
   1  10   1       61.58       64.78      8.77 o
   2  10   1     1268.14     1211.90     43.87 o
   3  10   1     2218.94     2169.90     32.04 o
   4  10   1     1990.48     1974.95     30.10 o
   5  10   1     4292.48     4195.47     67.37 o
   6  10   1     2168.45     2218.92     40.66 o
   7  10   1     1174.15     1200.93     38.99 o
   8  10   1      430.57      441.39     21.93 o
   9  10   1     1496.12     1582.85     39.49 o
  10  10   1       38.90       40.23     12.44 o
  11  10   1       84.39       93.22     13.88 o
  12  10   1       32.60       36.15     13.44 o
  13  10   1       27.81       25.18     17.54 o
  14  10   1       41.85       39.82     20.53 o
  15  10   1      533.18      518.70     31.95 o
  16  10   1       71.66       73.33     26.67 o
 -16  11   1       31.95       16.28     54.56 o
 -15  11   1      258.35      213.12     24.63 o
 -14  11   1       18.43       38.27     28.74 o
 -13  11   1      553.42      588.13     30.74 o
 -12  11   1      141.14      155.30     21.92 o
 -11  11   1      564.11      536.89     23.93 o
 -10  11   1      101.00       99.74     15.34 o
  -9  11   1      985.51     1049.05     29.31 o
  -8  11   1      117.16      110.33     11.68 o
  -7  11   1     1045.49     1039.07     25.36 o
  -6  11   1       43.49       26.43      8.18 o
  -5  11   1     3191.85     3271.12     52.14 o
  -4  11   1      152.77      161.51     14.13 o
  -3  11   1      773.49      787.32     18.43 o
  -2  11   1     2565.30     2445.00     37.84 o
  -1  11   1      598.24      578.23     15.75 o
   0  11   1        6.69       18.81      4.26 o
   1  11   1     1520.49     1490.87     27.73 o
   2  11   1      121.35       98.34     10.72 o
   3  11   1      446.22      471.97     13.83 o
   4  11   1      627.54      653.63     16.60 o
   5  11   1     2560.99     2585.45     56.58 o
   6  11   1       39.25       46.45      7.73 o
   7  11   1      400.63      386.47     18.52 o
   8  11   1      109.70      106.68     12.56 o
   9  11   1      593.04      555.37     30.21 o
  10  11   1       58.80       59.75     13.54 o
  11  11   1     2127.35     2230.62     52.15 o
  12  11   1        1.36      -13.64     19.46 o
  13  11   1       48.70       57.81     19.84 o
  14  11   1      689.37      715.23     36.59 o
  15  11   1      228.12      216.09     57.00 o
 -15  12   1       47.14       45.07     28.26 o
 -14  12   1        0.04      -19.82     23.01 o
 -13  12   1        4.90      -22.90     22.90 o
 -12  12   1       52.79       40.84     15.17 o
 -11  12   1        8.29        0.18     14.02 o
 -10  12   1      388.09      316.26     19.33 o
  -9  12   1        6.39        0.10     18.51 o
  -8  12   1        1.19       12.95     10.66 o
  -7  12   1      652.64      644.70     20.50 o
  -6  12   1       34.83       31.37      8.43 o
  -5  12   1      101.10      106.37     20.46 o
  -4  12   1        2.84       -5.41      9.13 o
  -3  12   1      689.78      715.22     19.25 o
  -2  12   1      206.39      193.60     18.51 o
  -1  12   1      242.57      208.79     14.32 o
   0  12   1      898.83      893.95     23.85 o
   1  12   1      185.06      185.88     12.87 o
   2  12   1       32.93       42.95      9.00 o
   3  12   1     1144.47     1186.96     40.46 o
   4  12   1       25.10        5.30      9.13 o
   5  12   1      771.98      812.97     22.01 o
   6  12   1        0.70       10.06     10.66 o
   7  12   1       22.63       21.71      9.74 o
   8  12   1      357.06      364.89     27.77 o
   9  12   1     1057.44     1064.24     31.46 o
  10  12   1      621.15      625.82     26.21 o
  11  12   1      110.09      118.45     78.44 o
  12  12   1      398.86      448.20     30.21 o
  13  12   1       17.32       43.17     20.80 o
  14  12   1      548.34      630.79     60.42 o
  15  12   1       80.03      101.69     28.78 o
 -14  13   1       46.68       43.76     22.01 o
 -13  13   1        2.79       20.08     22.02 o
 -12  13   1      249.04      260.68     50.18 o
 -11  13   1     1076.36     1062.70     36.56 o
 -10  13   1        0.66       -1.62     12.34 o
  -9  13   1       21.71       34.10     19.97 o
  -8  13   1       19.82        9.44     12.04 o
  -7  13   1      140.40      117.47     13.12 o
  -6  13   1      291.41      250.16     14.22 o
  -5  13   1      626.56      660.51     25.34 o
  -4  13   1      342.94      347.24     15.69 o
  -3  13   1       51.55       48.71     12.05 o
  -2  13   1        1.66       17.77      9.55 o
  -1  13   1     1621.38     1607.70     38.77 o
   0  13   1       48.19       56.62     13.11 o
   1  13   1     1056.29     1074.87     29.16 o
   2  13   1        3.92       14.28      9.97 o
   3  13   1      261.17      240.82     14.52 o
   4  13   1      121.16      107.08     11.69 o
   5  13   1     1008.34     1062.44     29.73 o
   6  13   1        0.83       14.41      9.97 o
   7  13   1      993.71     1018.65     27.44 o
   8  13   1       94.88       72.40     13.12 o
   9  13   1      378.85      358.93     19.14 o
  10  13   1      567.53      515.71     20.96 o
  11  13   1      126.05      116.63     17.78 o
  12  13   1       44.81       27.78     20.83 o
  13  13   1       44.65       36.34     69.18 o
  14  13   1        1.75       12.18     24.80 o
 -13  14   1        4.83      -17.05     24.85 o
 -12  14   1        4.17      -19.14     19.14 o
 -11  14   1        4.66       30.91     16.18 o
 -10  14   1      717.74      722.93     27.94 o
  -9  14   1        2.79       -5.85     23.38 o
  -8  14   1      221.72      271.53     37.03 o
  -7  14   1       47.94       37.38     13.04 o
  -6  14   1        6.66       44.42     23.87 o
  -5  14   1        6.67       11.30     13.64 o
  -4  14   1      435.74      461.92     18.54 o
  -3  14   1       53.48       38.07     13.32 o
  -2  14   1      433.72      424.40     18.42 o
  -1  14   1        9.81       -9.12     11.23 o
   0  14   1      684.57      691.10     31.67 o
   1  14   1        0.68       35.76     13.81 o
   2  14   1      215.18      256.55     17.89 o
   3  14   1       15.35       -9.74     11.35 o
   4  14   1      104.52      115.41     12.07 o
   5  14   1       39.93       39.46     11.72 o
   6  14   1      879.38      912.16     26.20 o
   7  14   1      478.83      486.76     27.29 o
   8  14   1     1323.41     1374.60     66.77 o
   9  14   1        1.20       -4.05     13.32 o
  10  14   1     1174.98     1277.05     42.26 o
  11  14   1      141.08      133.66     26.31 o
  12  14   1      506.97      469.06     29.32 o
 -11  15   1       36.65       49.02     20.66 o
 -10  15   1       12.70       -9.74     21.44 o
  -9  15   1      683.81      716.23     28.31 o
  -8  15   1       11.67        8.69     32.64 o
  -7  15   1      274.87      253.88     18.00 o
  -6  15   1       98.91       83.11     14.81 o
  -5  15   1        8.33       21.74     12.04 o
  -4  15   1      388.39      341.85     17.40 o
  -3  15   1      346.69      351.05     18.73 o
  -2  15   1        8.47       19.62     12.18 o
  -1  15   1       49.05       47.77     18.51 o
   0  15   1      342.50      372.00     21.23 o
   1  15   1       28.34       11.97     13.42 o
   2  15   1      723.99      723.13     24.99 o
   3  15   1      111.78      107.35     13.06 o
   4  15   1      500.26      524.38     23.39 o
   5  15   1      330.60      332.06     17.72 o
   6  15   1        0.07      -12.04     12.04 o
   7  15   1      227.68      229.08     17.63 o
   8  15   1        7.73       12.14     14.11 o
   9  15   1      221.05      174.69     16.54 o
  10  15   1       60.36       60.39     23.87 o
  11  15   1       90.54       90.68     25.52 o
 -10  16   1       35.67      -17.18     19.63 o
  -9  16   1       50.12       45.11     19.63 o
  -8  16   1       58.69       54.30     19.97 o
  -7  16   1       72.83       99.23     17.20 o
  -6  16   1      917.65      948.17     36.55 o
  -5  16   1      146.85      136.81     16.52 o
  -4  16   1       20.80       25.82     15.16 o
  -3  16   1       15.06        4.80     16.08 o
  -2  16   1        7.31       14.88     14.95 o
  -1  16   1       56.96       39.35     13.81 o
   0  16   1      356.67      373.70     19.47 o
   1  16   1      441.67      436.56     23.28 o
   2  16   1      196.55      210.72     41.90 o
   3  16   1        5.46        7.79     13.32 o
   4  16   1      793.81      762.41     54.58 o
   5  16   1        1.01      -10.39     13.42 o
   6  16   1      500.86      487.51     26.37 o
   7  16   1        7.01      -18.96     18.96 o
   8  16   1       32.82       43.34     18.00 o
   9  16   1      141.91      161.85     25.04 o
  -8  17   1        9.84      -16.56     26.79 o
  -7  17   1     1122.17     1097.50    116.97 o
  -6  17   1       64.86       59.03     16.50 o
  -5  17   1     1132.67     1179.62     36.91 o
  -4  17   1      453.30      431.83     52.14 o
  -3  17   1      435.31      382.55     28.75 o
  -2  17   1      523.41      486.65     32.16 o
  -1  17   1      225.95      218.47     18.63 o
   0  17   1      255.48      215.71     30.21 o
   1  17   1       16.98        8.53     16.87 o
   2  17   1       12.49      -12.92     23.38 o
   3  17   1      348.71      387.62     37.52 o
   4  17   1      144.97      159.15     34.10 o
   5  17   1      398.08      448.42     39.95 o
   6  17   1       83.46       47.81     27.28 o
   7  17   1       40.67       62.40     20.36 o
  -5  18   1       45.53       65.77     21.36 o
  -4  18   1       98.47       80.67     20.95 o
  -3  18   1      474.39      473.61     33.47 o
  -2  18   1       30.42        3.49     19.86 o
  -1  18   1       33.82       34.41     20.42 o
   0  18   1      117.12      104.04     23.87 o
   1  18   1       35.91       57.09     53.59 o
   2  18   1       70.66       39.03     21.08 o
   3  18   1       36.85        7.89     20.18 o
   4  18   1       13.91        9.03     22.10 o
 -20   0   2      599.48      653.92     53.03 o
 -19   0   2        7.77       30.20     29.23 o
 -18   0   2     2344.36     2510.01    101.64 o
 -17   0   2      217.51      210.48     27.36 o
 -16   0   2      727.46      833.29     40.82 o
 -15   0   2       13.68       11.69     23.38 o
 -14   0   2     1793.65     1925.77     59.74 o
 -13   0   2     2341.91     2395.48     71.44 o
 -12   0   2     9797.27     9727.91    223.00 o
 -11   0   2     3088.60     3282.87     81.11 o
 -10   0   2     6283.88     6324.06    141.97 o
  -9   0   2     6803.46     6644.27    134.05 o
  -8   0   2      513.37      527.31     16.46 o
  -7   0   2    15125.42    14449.40    216.08 o
  -6   0   2      501.51      630.68     12.44 o
  -5   0   2     4712.34     4781.14     70.56 o
  -4   0   2     1925.23     1779.60     26.43 o
  -3   0   2      517.42      610.45      9.91 o
  -2   0   2    24912.45    24098.98    451.53 o
   2   0   2       26.61       39.95      1.99 o
   3   0   2    11628.19    11317.76    185.99 o
   4   0   2     1981.28     1861.38     33.89 o
   5   0   2     2027.52     1940.81     36.78 o
   6   0   2     7607.12     7212.52    124.90 o
   7   0   2      514.93      543.89     12.90 o
   8   0   2      279.99      276.76     12.02 o
   9   0   2    11216.92    11342.13    220.66 o
  10   0   2      349.83      360.58     16.00 o
  11   0   2      475.43      462.92     20.03 o
  12   0   2        3.68        7.79     14.62 o
  13   0   2      169.85      160.78     19.55 o
  14   0   2      966.63     1015.67     42.18 o
  15   0   2      153.05      171.50     21.51 o
  16   0   2     1538.18     1602.74     62.53 o
  17   0   2      277.39      256.28     25.46 o
  18   0   2      294.30      223.15     29.32 o
  19   0   2        7.43      -19.49     27.28 o
 -19   1   2       78.80      103.34     22.72 o
 -18   1   2       98.02       89.72     21.93 o
 -17   1   2        2.99       -0.96     17.87 o
 -16   1   2        0.64      -30.51     34.59 o
 -15   1   2      191.32      156.20     17.22 o
 -14   1   2       29.13       33.94     21.44 o
 -13   1   2      424.88      424.28     38.98 o
 -12   1   2      121.19      129.63     20.95 o
 -11   1   2     3882.88     3880.42     66.62 o
 -10   1   2     1089.44     1062.91     36.56 o
  -9   1   2      267.63      256.81     10.93 o
  -8   1   2     2251.29     2196.43     32.11 o
  -7   1   2      648.47      629.56      9.68 o
  -6   1   2      229.62      222.92      4.72 o
  -5   1   2      253.56      242.44      9.26 o
  -4   1   2     3808.14     3962.55     40.87 o
  -3   1   2    10628.57    10142.30     98.76 o
  -2   1   2    10090.66     9251.68     88.54 o
   1   1   2     5048.44     4527.44    114.75 o
   2   1   2     1527.20     1384.75     16.61 o
   3   1   2     1710.27     1766.43     27.83 o
   4   1   2       27.90       37.00      2.35 o
   5   1   2     7708.83     7593.48     89.29 o
   6   1   2        5.25       11.96      4.38 o
   7   1   2     4095.34     3833.32     49.77 o
   8   1   2     1468.15     1422.07     24.53 o
   9   1   2     1518.97     1540.92     28.28 o
  10   1   2     3012.57     3006.06     46.23 o
  11   1   2       92.27       87.04      9.17 o
  12   1   2      551.29      545.63     29.73 o
  13   1   2      501.20      449.85     18.84 o
  14   1   2        2.94       10.83     31.67 o
  15   1   2      261.85      261.13     23.39 o
  16   1   2        2.52       -0.05     27.28 o
  17   1   2      592.09      569.60     24.93 o
  18   1   2      151.18      177.93     22.42 o
  19   1   2        3.01       18.44     22.19 o
 -19   2   2      156.72      124.50     22.70 o
 -18   2   2       60.19       69.01     33.13 o
 -17   2   2       40.47       56.09     31.18 o
 -16   2   2     5466.34     6025.39    114.85 o
 -15   2   2       74.18       55.39     15.50 o
 -14   2   2      920.11      951.37     60.43 o
 -13   2   2     1547.46     1680.07     37.77 o
 -12   2   2      126.62      130.26     13.45 o
 -11   2   2     2457.42     2357.08     41.85 o
 -10   2   2     1789.62     1741.59     32.68 o
  -9   2   2      145.81      148.09     12.18 o
  -8   2   2       68.33       64.75     10.23 o
  -7   2   2     6138.28     6312.26     71.56 o
  -6   2   2     4223.87     4311.63     46.34 o
  -5   2   2     2443.92     2298.89     24.99 o
  -4   2   2        4.25       14.07      1.63 o
  -3   2   2     4826.45     4947.38     49.25 o
  -2   2   2     7747.82     7972.47     80.01 o
  -1   2   2    16491.11    16189.01    169.69 o
   0   2   2     5207.11     4981.49     53.04 o
   1   2   2    10963.44    11110.89    114.61 o
   2   2   2     1763.68     1707.04     19.03 o
   3   2   2      403.77      412.36      5.64 o
   4   2   2      321.83      308.55      4.96 o
   5   2   2    14040.91    14177.36    159.71 o
   6   2   2     1350.79     1375.14     18.16 o
   7   2   2     1708.19     1653.63     23.69 o
   8   2   2     2469.85     2469.22     36.61 o
   9   2   2      136.58      135.61      7.22 o
  10   2   2       94.81       92.69     18.51 o
  11   2   2        6.01       12.67      9.13 o
  12   2   2       51.91       43.39      9.14 o
  13   2   2        3.60       11.20      9.57 o
  14   2   2        8.89       37.64     11.93 o
  15   2   2       51.04       40.51     11.79 o
  16   2   2        1.20        2.57     13.13 o
  17   2   2      236.22      213.26     26.31 o
  18   2   2       20.50       40.60     20.94 o
  19   2   2       88.52       84.94     24.70 o
 -19   3   2        9.35       -9.88     38.49 o
 -18   3   2       18.86      -10.34     17.54 o
 -17   3   2     1448.29     1540.41     41.74 o
 -16   3   2        1.60        2.18     14.27 o
 -15   3   2     1669.53     1654.75     39.42 o
 -14   3   2       39.09       52.48      9.28 o
 -13   3   2     1034.62     1016.33     27.80 o
 -12   3   2     5111.66     5155.38    150.40 o
 -11   3   2     1517.38     1458.55     35.10 o
 -10   3   2        2.57        2.12     13.64 o
  -9   3   2     1112.92     1076.10     20.96 o
  -8   3   2      234.72      221.55      7.72 o
  -7   3   2     1899.56     1851.80     25.03 o
  -6   3   2     5611.37     5512.91     58.68 o
  -5   3   2    10728.03    10671.00    110.34 o
  -4   3   2     2916.48     2984.94     31.30 o
  -3   3   2     2649.43     2938.62     31.29 o
  -2   3   2       17.74       21.14      1.63 o
  -1   3   2     2091.73     1900.23     22.07 o
   0   3   2     1922.50     2224.61     52.76 o
   1   3   2    31777.82    32220.08    417.54 o
   2   3   2     7292.97     7707.23     82.92 o
   3   3   2    13349.77    12912.86    184.35 o
   4   3   2    15542.68    15545.17    163.88 o
   5   3   2    16400.01    16113.72    171.67 o
   6   3   2     5997.13     5812.18     64.35 o
   7   3   2     7298.01     7274.77     92.50 o
   8   3   2     2239.41     2182.57     30.78 o
   9   3   2      132.33      156.04     10.23 o
  10   3   2     3543.23     3482.83     51.77 o
  11   3   2     3752.26     3726.10     61.98 o
  12   3   2      453.75      469.21     16.19 o
  13   3   2      182.39      205.60     11.46 o
  14   3   2     1999.85     2068.94     38.78 o
  15   3   2       57.42       32.10     11.24 o
  16   3   2     1151.72     1230.29     34.71 o
  17   3   2      194.06      182.14     20.17 o
  18   3   2       84.57      101.29     22.18 o
  19   3   2        4.78      -31.05     45.79 o
 -19   4   2       12.88        7.83     28.26 o
 -18   4   2        1.16       49.47     18.26 o
 -17   4   2       63.04       36.23     43.85 o
 -16   4   2      468.49      463.15     31.18 o
 -15   4   2      170.16      159.08     25.33 o
 -14   4   2       23.35       18.84     14.62 o
 -13   4   2      165.20      141.88     16.57 o
 -12   4   2      228.18      226.84     23.87 o
 -11   4   2        0.84       16.33      8.28 o
 -10   4   2       23.00       15.28      5.31 o
  -9   4   2     1616.74     1608.29     25.84 o
  -8   4   2     1215.48     1213.75     22.91 o
  -7   4   2       33.07       33.23      1.93 o
  -6   4   2     1844.84     1732.86     39.51 o
  -5   4   2      168.44      130.64      4.24 o
  -4   4   2     2617.94     2594.40     30.60 o
  -3   4   2      524.25      501.25      6.71 o
  -2   4   2      217.08      217.81      6.33 o
  -1   4   2        1.01        7.14      1.62 o
   0   4   2     7851.52     7893.01     85.66 o
   1   4   2     7252.45     7550.96     77.81 o
   2   4   2    19285.25    19780.83    356.73 o
   3   4   2      717.53      743.81      9.19 o
   4   4   2     1170.15      991.57     12.78 o
   5   4   2     7834.00     7826.96     87.55 o
   6   4   2     4948.83     5007.24     62.00 o
   7   4   2     1388.93     1380.74     20.23 o
   8   4   2      270.82      272.18      7.95 o
   9   4   2      348.45      364.13     12.18 o
  10   4   2     1413.33     1387.26     23.38 o
  11   4   2      650.50      651.06     18.03 o
  12   4   2     1355.86     1387.54     30.71 o
  13   4   2     1011.77     1023.11     41.43 o
  14   4   2      459.03      440.92     28.75 o
  15   4   2     1449.27     1512.01     38.00 o
  16   4   2       57.85       41.41     14.47 o
  17   4   2      123.58      124.14     19.92 o
  18   4   2        2.08        9.42     19.92 o
  19   4   2       32.74       16.36     24.55 o
 -19   5   2        2.56      -23.43     23.43 o
 -18   5   2      144.39      156.13     39.95 o
 -17   5   2       29.20       -0.52     17.48 o
 -16   5   2       39.15       11.17     25.33 o
 -15   5   2       22.15       38.02     14.71 o
 -14   5   2      158.41      185.57     55.05 o
 -13   5   2       73.78       74.62     33.62 o
 -12   5   2        0.92        8.77      7.84 o
 -11   5   2     4003.12     3942.33     93.22 o
 -10   5   2      845.77      816.04     16.67 o
  -9   5   2      201.36      206.52      7.08 o
  -8   5   2     1525.39     1542.29     22.84 o
  -7   5   2       73.79       72.44      9.26 o
  -6   5   2      346.36      360.04      9.24 o
  -5   5   2       65.63       90.10      5.85 o
  -4   5   2     6702.37     6899.30     77.43 o
  -3   5   2      104.25      101.99      2.83 o
  -2   5   2      363.23      361.34      7.80 o
  -1   5   2     6422.35     6574.91     72.87 o
   0   5   2      397.46      460.15     22.91 o
   1   5   2     4387.84     4246.33     61.14 o
   2   5   2      546.02      596.06      8.62 o
   3   5   2     2956.75     3178.80     34.53 o
   4   5   2      545.74      562.43      7.89 o
   5   5   2     8055.05     7973.24     91.60 o
   6   5   2      275.43      266.04      6.79 o
   7   5   2     1230.91     1151.29     26.81 o
   8   5   2     1726.60     1725.45     25.13 o
   9   5   2     3373.45     3256.50     46.79 o
  10   5   2     7612.68     7709.64    105.32 o
  11   5   2      195.09      176.62     40.44 o
  12   5   2      229.41      196.47     12.18 o
  13   5   2      495.48      445.95     56.04 o
  14   5   2      116.81      131.55     12.44 o
  15   5   2       12.24        0.39     22.41 o
  16   5   2        1.08      -12.76     23.38 o
  17   5   2      192.30      233.22     35.08 o
  18   5   2       31.43       44.82     24.12 o
 -18   6   2       29.35       32.38     22.20 o
 -17   6   2      348.21      295.42     24.89 o
 -16   6   2      513.41      516.29     27.46 o
 -15   6   2      190.10      191.62     18.91 o
 -14   6   2      222.82      204.26     22.41 o
 -13   6   2      397.69      359.15     19.72 o
 -12   6   2     1399.57     1424.15     34.57 o
 -11   6   2      778.38      815.97     47.76 o
 -10   6   2     3482.76     3477.82     55.41 o
  -9   6   2      429.16      474.80     19.98 o
  -8   6   2      604.17      626.34     18.52 o
  -7   6   2     2358.12     2324.66     36.96 o
  -6   6   2     1488.43     1431.75     23.96 o
  -5   6   2     1370.46     1392.64     22.29 o
  -4   6   2     3323.83     3211.98     42.33 o
  -3   6   2     1313.12     1387.75     27.31 o
  -2   6   2     6035.88     5959.51     65.79 o
  -1   6   2     2268.16     2177.96     24.66 o
   0   6   2    20215.02    20106.90    210.62 o
   1   6   2     1359.22     1490.41     17.36 o
   2   6   2      389.70      326.51      5.98 o
   3   6   2     1562.79     1534.84     32.19 o
   4   6   2     9403.89     9490.57    101.52 o
   5   6   2      430.94      394.19      7.09 o
   6   6   2    12767.78    12729.40    209.13 o
   7   6   2      631.73      672.46     13.65 o
   8   6   2     2370.38     2427.08     33.29 o
   9   6   2    10806.61    10918.46    139.55 o
  10   6   2     1397.10     1459.43     26.43 o
  11   6   2     1350.99     1357.41     25.37 o
  12   6   2      449.52      362.41     45.32 o
  13   6   2      245.83      251.01     15.06 o
  14   6   2        9.97       -4.58     22.41 o
  15   6   2      370.28      333.93     28.75 o
  16   6   2     1018.36     1087.21     40.71 o
  17   6   2      185.26      250.30     28.61 o
  18   6   2      156.93      200.78     28.83 o
 -18   7   2       90.78       84.28     26.88 o
 -17   7   2      134.60      168.28     29.30 o
 -16   7   2       59.03       53.94     20.31 o
 -15   7   2       16.93       13.38     18.49 o
 -14   7   2      105.47      110.34     38.00 o
 -13   7   2      847.51      860.23     35.58 o
 -12   7   2        3.69       19.64     19.97 o
 -11   7   2     2580.90     2639.07     52.31 o
 -10   7   2     1412.80     1419.71     31.43 o
  -9   7   2      565.92      541.15     15.60 o
  -8   7   2     1691.07     1701.31     40.47 o
  -7   7   2      432.13      451.26     11.42 o
  -6   7   2     2022.55     1984.72     34.11 o
  -5   7   2       24.34       23.64     18.51 o
  -4   7   2      200.06      204.37      6.23 o
  -3   7   2     4381.46     4359.50     56.33 o
  -2   7   2     2457.37     2531.00     31.70 o
  -1   7   2      951.00      936.07     12.86 o
   0   7   2     4327.76     4134.05     47.40 o
   1   7   2      335.75      397.54      7.10 o
   2   7   2     4721.13     4779.80     56.50 o
   3   7   2      533.78      539.12      9.75 o
   4   7   2        2.48        0.00      2.76 o
   5   7   2        4.09        7.53      3.74 o
   6   7   2      222.00      248.53      9.26 o
   7   7   2        6.96       14.64      4.26 o
   8   7   2       11.10       15.13      6.82 o
   9   7   2     1040.10     1059.13     18.67 o
  10   7   2      663.83      662.75     34.11 o
  11   7   2       31.74       35.63      6.49 o
  12   7   2        1.89        2.56     27.28 o
  13   7   2       54.98       40.46     20.46 o
  14   7   2        3.08       23.04     18.03 o
  15   7   2      109.63      131.38     19.22 o
  16   7   2       20.66       19.42     42.87 o
  17   7   2      178.20      217.85     27.60 o
  18   7   2        2.99       -1.21     29.72 o
 -18   8   2       25.31      -16.07     22.88 o
 -17   8   2       10.08       35.41     32.15 o
 -16   8   2     1439.41     1557.00     72.14 o
 -15   8   2        4.52       43.37     18.02 o
 -14   8   2        8.20       22.41     16.76 o
 -13   8   2      386.72      372.06     23.19 o
 -12   8   2       34.45       22.63     10.91 o
 -11   8   2      174.61      194.32     13.94 o
 -10   8   2       16.28       12.57     13.15 o
  -9   8   2       90.42      107.42     11.45 o
  -8   8   2        9.84       -2.05     15.10 o
  -7   8   2      550.58      533.57     25.34 o
  -6   8   2     1030.42     1023.72     22.13 o
  -5   8   2       33.74       22.41     11.21 o
  -4   8   2      124.21      140.08      8.77 o
  -3   8   2      688.39      678.10     11.84 o
  -2   8   2      119.84      109.64      5.57 o
  -1   8   2       14.22       17.12      2.51 o
   0   8   2     2046.35     2015.52     25.11 o
   1   8   2     3316.95     3367.57     40.77 o
   2   8   2     4410.47     4405.98     54.33 o
   3   8   2        1.57        5.30      4.87 o
   4   8   2     5256.89     5245.09     99.68 o
   5   8   2     3849.00     3861.81    109.84 o
   6   8   2     2227.15     2285.75     32.19 o
   7   8   2      584.48      565.37     11.29 o
   8   8   2      308.61      303.41      8.71 o
   9   8   2      932.76      939.86     28.76 o
  10   8   2      470.56      432.24     15.11 o
  11   8   2      266.92      219.06     30.70 o
  12   8   2      296.48      310.67     32.16 o
  13   8   2       15.29      -15.92     15.92 o
  14   8   2        0.64      -10.11     20.46 o
  15   8   2     1269.79     1359.57     52.64 o
  16   8   2        1.39       18.88     63.82 o
  17   8   2       66.26      102.53     27.22 o
 -17   9   2     1403.91     1447.83     56.71 o
 -16   9   2      142.52      133.08     25.03 o
 -15   9   2     2971.94     3310.05     90.84 o
 -14   9   2       66.41       39.92     24.36 o
 -13   9   2      213.95      205.77     19.02 o
 -12   9   2     2624.34     2778.98     59.14 o
 -11   9   2     1597.56     1704.27     40.15 o
 -10   9   2      244.20      233.35     14.70 o
  -9   9   2     1142.60     1190.95     28.83 o
  -8   9   2     1937.30     1959.15     39.93 o
  -7   9   2     2039.71     2034.22     38.52 o
  -6   9   2     4197.58     4245.75    114.23 o
  -5   9   2     5836.23     5793.41     86.00 o
  -4   9   2     2269.11     2201.22     37.56 o
  -3   9   2     2633.66     2661.29     36.71 o
  -2   9   2     3961.25     3801.47     51.37 o
  -1   9   2      905.26      877.08     14.62 o
   0   9   2      517.71      512.66     10.95 o
   1   9   2     2332.21     2341.62     60.98 o
   2   9   2      100.67      101.28      9.74 o
   3   9   2      820.91      821.42     28.27 o
   4   9   2     5862.76     5817.51     74.01 o
   5   9   2     1789.26     1776.54     27.79 o
   6   9   2      870.20      965.95     22.42 o
   7   9   2       22.15       14.27      5.85 o
   8   9   2      417.59      347.23     52.62 o
   9   9   2        7.65        9.74      8.77 o
  10   9   2      275.45      276.54     16.17 o
  11   9   2      674.23      641.53     28.26 o
  12   9   2       26.28       23.45     16.15 o
  13   9   2      149.71      154.47     22.22 o
  14   9   2      406.43      438.34     25.22 o
  15   9   2       44.73       41.89     25.82 o
  16   9   2       31.83       54.40     19.83 o
  17   9   2       14.15       29.23     27.15 o
 -16  10   2      348.87      300.36     43.85 o
 -15  10   2      305.15      267.50     31.90 o
 -14  10   2       27.57       23.45     21.44 o
 -13  10   2      101.43      128.33     38.98 o
 -12  10   2        2.50       12.05     13.52 o
 -11  10   2       60.36       48.81     13.54 o
 -10  10   2        2.56        0.41     23.38 o
  -9  10   2       65.70       57.33     15.10 o
  -8  10   2      990.43     1002.66     24.71 o
  -7  10   2       47.43       38.84     10.16 o
  -6  10   2     3047.66     3002.49     55.62 o
  -5  10   2     1279.64     1251.75     32.66 o
  -4  10   2      944.83      935.63     37.04 o
  -3  10   2     1570.03     1523.47     25.09 o
  -2  10   2       78.66       76.28      8.28 o
  -1  10   2      940.29      951.92     38.02 o
   0  10   2       23.37       16.41      4.38 o
   1  10   2      171.87      172.62      6.63 o
   2  10   2      804.83      789.84     17.15 o
   3  10   2      408.46      388.87     10.22 o
   4  10   2      432.93      416.87     10.51 o
   5  10   2      774.68      739.44     16.36 o
   6  10   2       15.49        7.26      8.62 o
   7  10   2      100.53      104.12      9.97 o
   8  10   2       57.52       60.96     13.53 o
   9  10   2       54.92       42.78     11.03 o
  10  10   2      330.42      345.79     17.15 o
  11  10   2       12.66       -0.08     15.45 o
  12  10   2      423.94      395.81     74.06 o
  13  10   2        1.24        3.25     30.69 o
  14  10   2      623.89      634.21     48.24 o
  15  10   2      436.02      399.49     28.70 o
  16  10   2       14.36       28.55     27.77 o
 -16  11   2       89.89      159.75     29.70 o
 -15  11   2      243.36      268.35     96.47 o
 -14  11   2        1.91       44.10     22.01 o
 -13  11   2      840.29      840.65     32.53 o
 -12  11   2      775.70      761.06     27.99 o
 -11  11   2     2557.82     2765.89     59.79 o
 -10  11   2     1143.45     1170.43     32.40 o
  -9  11   2        7.08      -14.62     14.62 o
  -8  11   2     1174.87     1240.85     59.46 o
  -7  11   2      335.71      329.92     15.59 o
  -6  11   2     1745.34     1692.85     32.34 o
  -5  11   2       18.76       25.41      8.64 o
  -4  11   2       54.29       51.60      9.36 o
  -3  11   2       75.64       75.90     18.51 o
  -2  11   2      341.16      327.93     26.31 o
  -1  11   2       38.26       26.67      6.52 o
   0  11   2      459.73      450.94     24.85 o
   1  11   2      224.63      228.26     11.18 o
   2  11   2      183.31      137.18      9.41 o
   3  11   2      502.24      500.18     27.78 o
   4  11   2      162.66      186.84      9.23 o
   5  11   2      450.14      458.09     15.07 o
   6  11   2       28.02       40.99      9.65 o
   7  11   2       77.91       50.56     10.27 o
   8  11   2      203.14      192.91     15.10 o
   9  11   2       96.32       92.01     28.26 o
  10  11   2     2142.98     2313.35     49.51 o
  11  11   2        3.85        9.22     21.44 o
  12  11   2      158.96      168.52     20.16 o
  13  11   2      910.93      943.96     91.62 o
  14  11   2      141.06      131.98     24.34 o
  15  11   2       52.14       29.41     25.82 o
 -15  12   2        3.18      -33.34     84.77 o
 -14  12   2       90.98       68.19     23.16 o
 -13  12   2       77.78       70.36     17.27 o
 -12  12   2      550.91      587.61     27.75 o
 -11  12   2      190.30      193.60     30.69 o
 -10  12   2     1083.77     1155.27     39.48 o
  -9  12   2      297.23      313.82     20.46 o
  -8  12   2        7.51      -13.15     13.15 o
  -7  12   2      885.08      855.31     22.63 o
  -6  12   2      747.05      790.81     20.93 o
  -5  12   2       47.92       60.47     10.28 o
  -4  12   2      770.79      787.46     19.55 o
  -3  12   2       23.53       26.31      8.27 o
  -2  12   2     1682.63     1713.18     34.05 o
  -1  12   2     1764.97     1819.76     40.59 o
   0  12   2     3239.91     3205.00    112.70 o
   1  12   2      711.77      739.83     22.88 o
   2  12   2       77.62       75.73      9.85 o
   3  12   2      662.02      682.26     20.95 o
   4  12   2      627.39      611.25     33.62 o
   5  12   2      290.24      302.39     19.49 o
   6  12   2      944.71      975.44     24.70 o
   7  12   2       23.73       14.62     11.02 o
   8  12   2      751.21      752.06     21.99 o
   9  12   2     1697.04     1760.58     38.20 o
  10  12   2      602.17      640.59     26.42 o
  11  12   2      352.82      352.27     23.79 o
  12  12   2      169.76      214.91     23.90 o
  13  12   2      142.12      145.59     24.80 o
  14  12   2        8.72       10.24     22.28 o
 -14  13   2        0.51       16.65     23.69 o
 -13  13   2       22.72      -23.15     23.15 o
 -12  13   2      158.24      194.03     21.30 o
 -11  13   2      205.35      208.51     20.18 o
 -10  13   2        0.63      -10.31     25.82 o
  -9  13   2       45.92       48.35     20.46 o
  -8  13   2       81.21      100.78     23.39 o
  -7  13   2       64.12       68.74     13.12 o
  -6  13   2       17.38       45.04     11.93 o
  -5  13   2      639.45      626.94     43.37 o
  -4  13   2      243.98      240.80     12.99 o
  -3  13   2     2383.82     2475.34     46.13 o
  -2  13   2        1.47       -9.55      9.55 o
  -1  13   2      733.37      812.19     63.35 o
   0  13   2      928.27      968.02     44.84 o
   1  13   2      362.68      344.78     20.46 o
   2  13   2      791.80      821.37     23.13 o
   3  13   2      125.11      112.30     11.26 o
   4  13   2      291.68      262.41     14.54 o
   5  13   2      588.89      600.02     31.67 o
   6  13   2       79.36       84.86     12.89 o
   7  13   2      646.74      638.24     26.80 o
   8  13   2       86.32       99.92     14.62 o
   9  13   2     1045.16     1108.01     61.41 o
  10  13   2      505.65      470.99     23.40 o
  11  13   2      653.14      660.17     35.57 o
  12  13   2      177.38      139.32     24.47 o
  13  13   2      294.40      281.03     27.93 o
 -13  14   2      194.17      190.39     24.73 o
 -12  14   2        1.35      -12.67     24.36 o
 -11  14   2       29.39       19.23     34.10 o
 -10  14   2       82.59       94.11     15.12 o
  -9  14   2      244.09      252.13     25.34 o
  -8  14   2        1.02        2.08     14.80 o
  -7  14   2      255.16      267.98     16.64 o
  -6  14   2       70.62       59.62     15.10 o
  -5  14   2        2.39        2.95     18.03 o
  -4  14   2       36.41       25.71     12.35 o
  -3  14   2       19.03       10.34     12.34 o
  -2  14   2      162.41      180.02     21.92 o
  -1  14   2        5.01        3.38     10.96 o
   0  14   2      758.95      804.70     27.66 o
   1  14   2      801.81      889.25     37.04 o
   2  14   2      538.04      540.19     22.41 o
   3  14   2       47.22       59.98     11.66 o
   4  14   2      260.84      221.80     13.87 o
   5  14   2      479.72      479.64     38.98 o
   6  14   2     1535.33     1540.66     63.37 o
   7  14   2      289.73      313.14     27.77 o
   8  14   2      187.27      161.13     15.20 o
   9  14   2       81.95       99.00     17.09 o
  10  14   2      100.95       98.92     16.59 o
  11  14   2       31.37       69.12     22.47 o
  12  14   2      164.84      145.62     23.43 o
 -11  15   2        5.26       13.55     18.86 o
 -10  15   2      110.54       88.35     37.03 o
  -9  15   2      314.29      301.95     20.06 o
  -8  15   2        7.40       -4.05     14.74 o
  -7  15   2      751.17      739.68     47.76 o
  -6  15   2        1.98      -14.13     14.47 o
  -5  15   2      863.05      872.98     29.73 o
  -4  15   2       98.88       95.20     25.33 o
  -3  15   2      201.82      198.70     15.46 o
  -2  15   2      208.67      230.99     26.31 o
  -1  15   2      720.92      745.79     70.17 o
   0  15   2        3.44       31.25     13.42 o
   1  15   2      895.05      950.16     31.06 o
   2  15   2      160.34      137.46     14.74 o
   3  15   2     1088.74     1142.72     36.55 o
   4  15   2      774.50      775.82     35.57 o
   5  15   2     1137.09     1176.54     31.11 o
   6  15   2      320.48      326.74     25.34 o
   7  15   2      681.00      721.92     58.47 o
   8  15   2      158.85      191.28     26.80 o
   9  15   2      292.19      346.59     28.55 o
  10  15   2      177.80      184.63     25.01 o
  11  15   2      760.50      747.27    122.31 o
 -10  16   2       28.64       -6.20     18.71 o
  -9  16   2        2.65      -18.17     18.17 o
  -8  16   2      600.56      615.70     35.08 o
  -7  16   2        7.65       -8.48     16.49 o
  -6  16   2      596.43      610.69     26.51 o
  -5  16   2      550.67      547.88     38.98 o
  -4  16   2      225.89      238.38     17.15 o
  -3  16   2      868.56      900.53     55.07 o
  -2  16   2       12.28        3.78     15.59 o
  -1  16   2      147.87      119.54     20.95 o
   0  16   2        3.14       -4.97     13.42 o
   1  16   2      252.66      255.60     19.29 o
   2  16   2      126.36       92.20     14.13 o
   3  16   2      401.08      358.08     36.54 o
   4  16   2       20.21       18.32     25.33 o
   5  16   2       29.63       -0.57     16.76 o
   6  16   2       49.42       78.77     18.74 o
   7  16   2      102.04      100.27     21.51 o
   8  16   2       12.48      -12.39     29.23 o
   9  16   2      128.58      160.86     25.54 o
  -8  17   2       19.85       22.96     16.86 o
  -7  17   2       67.20       55.27     16.37 o
  -6  17   2       54.75       33.67     17.06 o
  -5  17   2      138.06      113.36     27.77 o
  -4  17   2      579.96      545.21     42.88 o
  -3  17   2       13.47       14.70     24.85 o
  -2  17   2        0.29       18.74     20.95 o
  -1  17   2      227.08      231.00     63.34 o
   0  17   2       43.82       38.40     17.67 o
   1  17   2      602.47      603.99     46.29 o
   2  17   2        3.43       -1.03     27.28 o
   3  17   2       17.74       24.29     50.67 o
   4  17   2       44.97       30.91     18.29 o
   5  17   2      552.57      544.43     29.04 o
   6  17   2       11.56        6.59     18.51 o
   7  17   2      262.01      328.98     32.16 o
  -4  18   2      692.49      568.77     73.09 o
  -3  18   2      190.72      190.71     36.05 o
  -2  18   2      192.80      179.48     32.64 o
  -1  18   2      685.02      672.93     36.62 o
   0  18   2      133.58      103.73     21.77 o
   1  18   2      452.59      439.57     33.05 o
   2  18   2        2.32       22.44     19.43 o
   3  18   2      171.48      174.57     26.87 o
   4  18   2       34.58       36.62     27.28 o
 -19   1   3        7.92      -17.72     23.87 o
 -18   1   3      582.77      558.29     29.55 o
 -17   1   3      460.42      490.72     25.82 o
 -16   1   3       96.34      154.48     18.63 o
 -15   1   3     1495.91     1562.28     39.47 o
 -14   1   3      319.61      283.58     18.71 o
 -13   1   3      525.48      517.39     20.65 o
 -12   1   3     5018.09     5043.86     86.10 o
 -11   1   3     3315.19     3220.12     57.47 o
 -10   1   3     4216.15     4123.74     65.87 o
  -9   1   3      132.94      112.61      8.47 o
  -8   1   3     8492.87     8279.77    105.15 o
  -7   1   3       68.31       70.58      4.87 o
  -6   1   3    12587.11    12597.83    131.50 o
  -5   1   3      354.29      342.23      5.07 o
  -4   1   3     2661.43     2587.87     26.63 o
  -3   1   3    19059.25    19995.28    189.90 o
  -2   1   3     2175.04     2078.06     20.66 o
  -1   1   3      684.19      813.47      8.71 o
   0   1   3      697.45      628.93     12.19 o
   1   1   3     1721.76     1628.79     16.43 o
   2   1   3     2695.29     3049.73     31.63 o
   3   1   3      244.95      294.10      4.91 o
   4   1   3       10.68       22.70      5.36 o
   5   1   3     8404.71     8104.23     92.38 o
   6   1   3       11.31       13.38      7.31 o
   7   1   3     3099.21     3009.42     39.87 o
   8   1   3     1186.59     1167.83     20.79 o
   9   1   3     1059.72     1040.70     21.94 o
  10   1   3     4256.30     4165.79     61.69 o
  11   1   3     1770.79     1741.01     31.15 o
  12   1   3       38.21       56.11     11.93 o
  13   1   3        3.37       18.21     10.45 o
  14   1   3      349.04      413.29     18.73 o
  15   1   3      180.81      207.65     47.26 o
  16   1   3      417.95      405.53     21.04 o
  17   1   3      351.07      288.91     28.26 o
  18   1   3        7.88       26.31     15.59 o
  19   1   3       10.22       17.36     20.30 o
 -19   2   3       24.74       24.03     45.31 o
 -18   2   3       99.41       93.54     18.27 o
 -17   2   3      435.57      432.96     24.59 o
 -16   2   3     1258.37     1332.57     38.69 o
 -15   2   3       51.69       65.49     14.48 o
 -14   2   3      153.39      167.87     17.27 o
 -13   2   3      421.27      497.75     19.58 o
 -12   2   3      670.76      654.29     20.84 o
 -11   2   3     1874.93     1789.12     59.49 o
 -10   2   3     6284.32     6125.27     93.40 o
  -9   2   3      610.51      635.19     15.66 o
  -8   2   3      124.92      117.56      6.83 o
  -7   2   3     9646.42     9673.67    108.04 o
  -6   2   3     3358.81     3266.03     34.44 o
  -5   2   3     1581.47     1491.11     16.02 o
  -4   2   3     1596.06     1592.24     17.02 o
  -3   2   3      307.29      263.66      3.92 o
  -2   2   3      676.71      756.99     10.24 o
  -1   2   3    25485.96    25450.18    261.35 o
   0   2   3    23182.74    23255.17    255.87 o
   1   2   3      355.25      438.99      5.43 o
   2   2   3     1006.10      950.25     10.86 o
   3   2   3     4488.69     4315.44     45.89 o
   4   2   3     6533.06     6592.03     71.10 o
   5   2   3    11047.13    11051.65    121.09 o
   6   2   3     5993.77     5866.12     66.86 o
   7   2   3      229.92      206.31      6.49 o
   8   2   3       32.87       28.35      8.28 o
   9   2   3     8762.57     8763.08    121.30 o
  10   2   3     2228.04     2254.75     36.68 o
  11   2   3     1990.82     2007.90     35.46 o
  12   2   3      411.65      430.94     15.70 o
  13   2   3      356.25      358.80     16.13 o
  14   2   3      147.23      158.24     38.00 o
  15   2   3     1740.02     1817.94     96.52 o
  16   2   3       44.88       45.74     11.66 o
  17   2   3       25.64       43.00     16.56 o
  18   2   3        2.45       -1.47     40.44 o
  19   2   3      196.56      149.34     36.54 o
 -19   3   3        3.20       33.51     19.15 o
 -18   3   3       30.46       29.73     17.08 o
 -17   3   3       78.90       51.98     17.56 o
 -16   3   3      130.38      136.55     16.56 o
 -15   3   3        3.17       -1.95     13.78 o
 -14   3   3       79.33       75.88     29.23 o
 -13   3   3        2.60       16.45     11.65 o
 -12   3   3      798.59      778.35     23.06 o
 -11   3   3       14.20       25.92      8.59 o
 -10   3   3       33.95       32.88      8.19 o
  -9   3   3       48.70       37.38      5.32 o
  -8   3   3      334.53      326.74      8.29 o
  -7   3   3      778.90      761.87     19.01 o
  -6   3   3     3181.79     3259.77     34.38 o
  -5   3   3     4044.22     4309.06     43.99 o
  -4   3   3       69.46       81.05      3.90 o
  -3   3   3     2113.77     2039.33     21.84 o
  -2   3   3       17.41       17.54      1.75 o
  -1   3   3     4264.87     4384.45     47.09 o
   0   3   3     9126.86     9486.23    104.90 o
   1   3   3      843.43      830.03     10.72 o
   2   3   3     3433.06     3450.63     37.00 o
   3   3   3      383.51      384.58      5.82 o
   4   3   3      498.49      571.22      7.99 o
   5   3   3      120.99      138.94      3.87 o
   6   3   3     2500.15     2548.88     30.03 o
   7   3   3       40.63       25.08      4.38 o
   8   3   3     1067.56     1076.74     22.42 o
   9   3   3        3.08       -0.11     11.21 o
  10   3   3      131.26      103.19     12.18 o
  11   3   3      141.24      165.94     10.72 o
  12   3   3       61.79       61.91      8.85 o
  13   3   3       25.90       23.79     14.62 o
  14   3   3        4.30        4.63     10.23 o
  15   3   3        0.88        5.42     20.95 o
  16   3   3      162.12      116.89     22.90 o
  17   3   3       63.81       90.07     57.00 o
  18   3   3       47.30       39.05     57.97 o
  19   3   3       50.69       10.31     45.31 o
 -19   4   3       19.81       45.19     21.76 o
 -18   4   3        3.64      -17.92     17.92 o
 -17   4   3       13.87       18.43     25.33 o
 -16   4   3     1110.63     1175.44     41.91 o
 -15   4   3       21.13       24.83     14.11 o
 -14   4   3      430.25      448.01     19.47 o
 -13   4   3      458.90      398.55     13.63 o
 -12   4   3     2510.62     2480.77     42.66 o
 -11   4   3      580.35      572.30     12.87 o
 -10   4   3     2445.18     2495.43     57.56 o
  -9   4   3     1143.83     1138.30     17.24 o
  -8   4   3      607.88      580.75     21.44 o
  -7   4   3     4670.45     4519.45     58.41 o
  -6   4   3     3676.13     3523.85     41.82 o
  -5   4   3     2190.83     2109.48     24.66 o
  -4   4   3     1675.86     1751.74     26.35 o
  -3   4   3     2189.52     2218.89     24.38 o
  -2   4   3      675.19      718.01     22.91 o
  -1   4   3     3016.08     2878.05     36.16 o
   0   4   3     4579.07     4379.13     69.51 o
   1   4   3     2362.38     2380.35     39.56 o
   2   4   3     3778.39     3895.34     41.49 o
   3   4   3      347.34      260.17      4.58 o
   4   4   3     3898.29     3724.11     44.16 o
   5   4   3     5508.86     5338.18     59.51 o
   6   4   3     5292.63     5297.53     62.81 o
   7   4   3     5361.81     5472.03     66.34 o
   8   4   3      615.54      606.23     11.40 o
   9   4   3     3733.92     3826.17     50.37 o
  10   4   3      559.07      562.97     12.11 o
  11   4   3     2848.24     2898.20     43.92 o
  12   4   3      123.46      111.15      8.47 o
  13   4   3     1317.38     1353.96     26.48 o
  14   4   3      383.84      329.32     43.36 o
  15   4   3     1312.62     1389.12     36.48 o
  16   4   3       64.37       50.81     15.92 o
  17   4   3       30.63       31.22     17.29 o
  18   4   3        8.90       38.47     23.70 o
 -19   5   3        1.64      -20.94     20.94 o
 -18   5   3       17.27        3.53     21.63 o
 -17   5   3      361.44      353.93     23.72 o
 -16   5   3        3.59      -15.16     15.16 o
 -15   5   3     1090.75     1162.05     34.74 o
 -14   5   3       46.29       43.29     28.26 o
 -13   5   3      177.27      208.30     16.25 o
 -12   5   3     1262.24     1283.11     44.84 o
 -11   5   3     2439.69     2460.72    102.91 o
 -10   5   3      172.62      157.34     14.13 o
  -9   5   3     3244.73     3314.10     46.49 o
  -8   5   3      696.24      646.78     15.14 o
  -7   5   3     1935.93     1953.91     30.17 o
  -6   5   3     6815.35     6833.97     92.61 o
  -5   5   3     4889.08     4597.55     54.89 o
  -4   5   3      889.80      901.15     11.78 o
  -3   5   3      436.69      416.25      6.57 o
  -2   5   3     5590.97     5419.96     80.77 o
  -1   5   3     3785.57     3743.86     71.86 o
   0   5   3     1459.28     1271.94     31.22 o
   1   5   3     6279.69     6144.75    103.36 o
   2   5   3      107.81       89.89      4.87 o
   3   5   3     2881.63     2919.18     47.36 o
   4   5   3    14331.44    14325.62    154.80 o
   5   5   3     5810.34     5726.68     65.24 o
   6   5   3     1770.27     1662.32     23.02 o
   7   5   3      878.31      879.00     14.10 o
   8   5   3     2808.94     2831.84     37.34 o
   9   5   3      556.29      551.77     11.90 o
  10   5   3     6835.31     6975.86    190.12 o
  11   5   3     1105.55     1108.78     22.66 o
  12   5   3     1333.80     1362.44     26.80 o
  13   5   3       54.38       43.75      8.27 o
  14   5   3     1729.41     1704.17     43.87 o
  15   5   3       48.96       51.20     15.59 o
  16   5   3      396.82      488.05     28.78 o
  17   5   3       13.62       66.92     22.88 o
  18   5   3       94.20       83.56     23.60 o
 -18   6   3        9.07      -10.94     22.71 o
 -17   6   3      100.75       77.33     19.42 o
 -16   6   3        8.18       51.37     19.67 o
 -15   6   3      717.78      692.88     31.19 o
 -14   6   3        4.49      -16.23     17.06 o
 -13   6   3      201.87      191.73     16.24 o
 -12   6   3      682.65      712.71     22.95 o
 -11   6   3       21.23       24.95      9.57 o
 -10   6   3     1034.45      987.71     31.19 o
  -9   6   3      160.83      169.39     10.04 o
  -8   6   3       13.55        3.62      7.02 o
  -7   6   3      618.12      618.38     14.12 o
  -6   6   3       40.54       32.96      6.82 o
  -5   6   3      438.20      442.45     14.13 o
  -4   6   3      386.29      368.47     11.70 o
  -3   6   3       60.53       65.66      2.75 o
  -2   6   3      384.21      363.15     19.49 o
  -1   6   3      823.56      844.39     23.89 o
   0   6   3        0.18       -0.97      2.92 o
   1   6   3     3586.92     3793.26     54.22 o
   2   6   3       33.25       55.30      8.28 o
   3   6   3      100.78      111.72      4.05 o
   4   6   3      963.05      950.08     12.88 o
   5   6   3      650.21      656.25     15.60 o
   6   6   3     2673.74     2738.73     36.16 o
   7   6   3       14.18       14.47      4.87 o
   8   6   3       35.77       21.50      4.68 o
   9   6   3     1540.29     1548.94     24.19 o
  10   6   3      114.97      110.97     15.59 o
  11   6   3      581.00      598.99     16.25 o
  12   6   3       80.82       66.75      7.54 o
  13   6   3       49.65       33.01      9.74 o
  14   6   3      500.15      478.49     21.60 o
  15   6   3       28.11       31.66     14.80 o
  16   6   3       31.06       13.64     19.95 o
  17   6   3        1.89       17.69     53.10 o
  18   6   3       98.45       34.13     22.71 o
 -18   7   3      107.70       82.77     27.60 o
 -17   7   3      229.14      179.63     24.54 o
 -16   7   3       54.45       35.14     19.95 o
 -15   7   3      200.64      182.06     20.40 o
 -14   7   3       84.13      106.01     17.77 o
 -13   7   3     1418.61     1420.98     52.16 o
 -12   7   3      992.66      993.35     31.96 o
 -11   7   3     4579.72     4690.06     83.08 o
 -10   7   3       47.82       49.84     10.99 o
  -9   7   3      279.97      277.85     11.52 o
  -8   7   3     2769.57     2861.76     46.87 o
  -7   7   3     1396.19     1386.29     25.95 o
  -6   7   3     6324.82     6211.57     90.48 o
  -5   7   3     1575.67     1622.25     29.16 o
  -4   7   3      126.69      115.21      5.36 o
  -3   7   3       32.02       46.09      3.26 o
  -2   7   3     2231.42     2195.03     26.38 o
  -1   7   3     1526.84     1489.57     39.50 o
   0   7   3      738.18      737.11     16.57 o
   1   7   3     5024.37     5110.05     61.91 o
   2   7   3      337.20      289.46      6.53 o
   3   7   3      327.36      326.40      7.31 o
   4   7   3     2934.77     2965.83     37.43 o
   5   7   3     4885.58     4897.61     61.45 o
   6   7   3     1333.86     1390.97     20.45 o
   7   7   3     4678.61     4585.32     58.61 o
   8   7   3     3725.71     3732.08     50.37 o
   9   7   3       55.59       44.76      6.10 o
  10   7   3     5124.51     5225.81     81.68 o
  11   7   3      323.16      285.69     27.77 o
  12   7   3      670.09      678.12     22.92 o
  13   7   3      226.65      218.14     18.07 o
  14   7   3     1231.03     1288.99     40.87 o
  15   7   3       47.18       57.02     16.28 o
  16   7   3      778.72      703.13     41.78 o
  17   7   3       86.48       82.54     43.85 o
 -18   8   3      188.14      114.07     29.84 o
 -17   8   3      818.30      930.86     48.85 o
 -16   8   3      424.39      481.46     34.02 o
 -15   8   3      317.57      265.71     33.13 o
 -14   8   3       14.91       12.07     15.45 o
 -13   8   3     1218.56     1236.27     47.77 o
 -12   8   3      510.82      533.72     21.81 o
 -11   8   3     1947.17     2004.44     44.15 o
 -10   8   3      484.35      476.84     22.41 o
  -9   8   3     1363.67     1432.74     37.05 o
  -8   8   3      294.59      283.29     14.58 o
  -7   8   3     2688.39     2698.98     48.92 o
  -6   8   3       16.21        8.18      7.38 o
  -5   8   3      224.20      214.32      9.41 o
  -4   8   3      844.44      854.39     15.65 o
  -3   8   3     1414.21     1410.10     21.12 o
  -2   8   3      356.43      359.75     13.64 o
  -1   8   3     4828.53     4856.63     57.35 o
   0   8   3      144.42      134.89      4.54 o
   1   8   3      153.48      141.39      4.93 o
   2   8   3      205.64      219.15      7.80 o
   3   8   3      476.65      459.06      9.19 o
   4   8   3      147.53      120.04     12.67 o
   5   8   3      626.47      636.25     15.59 o
   6   8   3     1982.02     1989.45     58.03 o
   7   8   3        7.36        2.14      5.85 o
   8   8   3       51.67       66.46      6.11 o
   9   8   3      521.37      556.16     12.96 o
  10   8   3      244.76      194.73     37.52 o
  11   8   3      138.76      116.71     26.80 o
  12   8   3      549.15      500.90     50.68 o
  13   8   3        9.23       -7.38     15.32 o
  14   8   3      197.12      192.07     22.06 o
  15   8   3      177.07      119.14     23.39 o
  16   8   3      934.42      867.67     42.73 o
  17   8   3      279.22      202.75     34.99 o
 -17   9   3        3.57       -9.21     21.39 o
 -16   9   3      203.74      151.92     24.42 o
 -15   9   3      182.01      167.54     42.39 o
 -14   9   3      107.28       94.66     34.59 o
 -13   9   3        0.44        1.91     18.03 o
 -12   9   3        1.87       -3.04     12.53 o
 -11   9   3      181.85      206.21     34.10 o
 -10   9   3        0.43        9.94     11.35 o
  -9   9   3      157.47      141.68     13.15 o
  -8   9   3       24.37        4.00      9.57 o
  -7   9   3       18.98       16.23      9.15 o
  -6   9   3      114.59      118.94     21.92 o
  -5   9   3       19.60       13.10     10.23 o
  -4   9   3      235.19      217.45      7.89 o
  -3   9   3      564.34      554.03     11.50 o
  -2   9   3      182.94      180.40     15.10 o
  -1   9   3       89.72       88.33      4.87 o
   0   9   3      975.05      957.99     19.50 o
   1   9   3       81.19       77.58      9.26 o
   2   9   3      355.99      343.12     24.36 o
   3   9   3      148.75      158.21      7.80 o
   4   9   3      153.13      169.11      8.77 o
   5   9   3      500.67      441.49     15.11 o
   6   9   3       10.19       19.95      4.68 o
   7   9   3        9.36       21.49     10.72 o
   8   9   3       23.83       26.71     12.18 o
   9   9   3        5.81        6.72      6.79 o
  10   9   3      469.57      446.76     18.48 o
  11   9   3        0.34      -12.40     12.40 o
  12   9   3      253.47      268.97     21.18 o
  13   9   3      362.63      361.66     23.84 o
  14   9   3        0.87        1.32     17.48 o
  15   9   3       95.03       42.21     19.04 o
  16   9   3       22.91       30.51     23.40 o
 -16  10   3      653.79      603.09     99.41 o
 -15  10   3      194.21      135.76     22.03 o
 -14  10   3      154.43      188.48     21.80 o
 -13  10   3     1312.79     1369.41     42.80 o
 -12  10   3      226.90      240.28     18.25 o
 -11  10   3     1690.24     1874.42     43.44 o
 -10  10   3      240.23      246.63     15.60 o
  -9  10   3      102.81      127.42     13.84 o
  -8  10   3        7.64        2.62      9.49 o
  -7  10   3     4561.92     4703.76     77.21 o
  -6  10   3       44.71       44.45      9.40 o
  -5  10   3     1829.02     1823.79     31.29 o
  -4  10   3      223.74      203.41      8.56 o
  -3  10   3      191.82      177.52      7.59 o
  -2  10   3      918.39      917.21     17.09 o
  -1  10   3      681.37      675.21     12.46 o
   0  10   3      283.27      281.83     10.72 o
   1  10   3      590.52      582.32     28.75 o
   2  10   3       33.37       38.81      5.14 o
   3  10   3      437.93      437.78     31.67 o
   4  10   3      139.01      133.75      9.26 o
   5  10   3      450.53      436.08     11.39 o
   6  10   3     1077.20     1140.34     21.23 o
   7  10   3      120.30       92.44     10.72 o
   8  10   3       13.47       13.27     10.77 o
   9  10   3      338.32      359.97     16.75 o
  10  10   3      743.30      747.19     53.60 o
  11  10   3       29.27      -11.23     14.42 o
  12  10   3      581.66      567.96     27.36 o
  13  10   3      296.72      238.37     21.70 o
  14  10   3        0.47       -4.25     18.71 o
  15  10   3      515.04      504.75     34.17 o
  16  10   3      144.97      139.85     28.60 o
 -16  11   3      273.12      271.91     68.21 o
 -15  11   3      260.81      221.17     24.85 o
 -14  11   3      471.87      475.55     32.43 o
 -13  11   3       32.26       41.33     20.95 o
 -12  11   3      353.29      372.45     28.75 o
 -11  11   3      162.36      182.00     40.93 o
 -10  11   3      176.00      148.18     14.46 o
  -9  11   3      417.40      422.90     17.41 o
  -8  11   3      242.66      256.75     36.05 o
  -7  11   3      400.44      401.07     16.10 o
  -6  11   3      873.98      891.42     21.14 o
  -5  11   3      394.95      406.58     13.43 o
  -4  11   3     1971.73     1931.04     34.60 o
  -3  11   3      875.51      848.12     32.17 o
  -2  11   3      616.90      618.77     16.02 o
  -1  11   3      287.26      292.42     19.00 o
   0  11   3      220.39      213.41      9.08 o
   1  11   3      361.60      348.32     12.53 o
   2  11   3     1401.18     1398.66     29.62 o
   3  11   3      795.69      813.09     20.40 o
   4  11   3     1573.99     1645.63     32.13 o
   5  11   3      113.62      102.21     12.67 o
   6  11   3      725.59      741.53     19.96 o
   7  11   3      110.97      126.51     26.31 o
   8  11   3       56.80       73.01     45.80 o
   9  11   3      344.29      365.39     18.51 o
  10  11   3       79.46       62.85     16.54 o
  11  11   3      579.24      587.32     29.55 o
  12  11   3     1073.20     1151.93     40.22 o
  13  11   3       55.39       51.08     18.57 o
  14  11   3      350.85      356.52     34.59 o
  15  11   3       83.59       39.34     26.31 o
 -15  12   3       29.49       17.81     25.08 o
 -14  12   3       50.47       91.99     22.17 o
 -13  12   3       35.71       34.67     20.95 o
 -12  12   3       74.05       57.77     18.39 o
 -11  12   3       90.12       87.56     31.18 o
 -10  12   3      305.38      273.21     18.84 o
  -9  12   3      944.70      954.73     28.85 o
  -8  12   3     1391.83     1446.83     31.30 o
  -7  12   3      800.41      773.81     36.55 o
  -6  12   3      499.64      486.78     17.42 o
  -5  12   3      149.32      136.21     11.97 o
  -4  12   3     1042.45     1099.70     24.73 o
  -3  12   3      195.97      190.26     12.42 o
  -2  12   3     1910.33     1997.45     37.48 o
  -1  12   3       16.31        6.44     12.18 o
   0  12   3      184.70      178.03     27.28 o
   1  12   3     1102.19     1137.59     29.07 o
   2  12   3      982.57      958.34     24.06 o
   3  12   3     2251.66     2286.10     45.07 o
   4  12   3       10.11        4.99      8.43 o
   5  12   3      262.59      251.11     12.75 o
   6  12   3      345.11      350.58     21.93 o
   7  12   3      393.52      384.18     16.04 o
   8  12   3       52.62       62.17     16.08 o
   9  12   3        1.17       28.25     19.97 o
  10  12   3      103.99       78.31     18.03 o
  11  12   3        2.97       -4.65     16.52 o
  12  12   3        1.49       -7.57     17.29 o
  13  12   3      295.78      275.70     28.75 o
  14  12   3       87.33       96.03     25.39 o
 -14  13   3       58.03       40.02     46.28 o
 -13  13   3      137.11      210.71     26.56 o
 -12  13   3      710.61      752.12     32.22 o
 -11  13   3     1140.33     1235.17     41.95 o
 -10  13   3      136.64      146.85     17.94 o
  -9  13   3       60.82       62.65     12.74 o
  -8  13   3      353.76      352.51     20.95 o
  -7  13   3        4.12       -9.16     13.15 o
  -6  13   3     1204.27     1304.89     30.58 o
  -5  13   3     1281.50     1295.29     28.75 o
  -4  13   3      122.21      125.55     13.64 o
  -3  13   3       57.45       58.02     15.10 o
  -2  13   3     1313.68     1352.20     68.73 o
  -1  13   3      617.74      620.20     29.24 o
   0  13   3      896.12      897.38     29.24 o
   1  13   3      702.33      686.45     34.11 o
   2  13   3       39.55       23.19     10.06 o
   3  13   3      225.28      247.90     31.67 o
   4  13   3      862.90      884.59     30.70 o
   5  13   3     2333.68     2412.49     46.86 o
   6  13   3       12.95        3.57     17.54 o
   7  13   3      621.50      587.54     20.07 o
   8  13   3      908.53      852.74     25.43 o
   9  13   3        1.60      -18.34     19.97 o
  10  13   3     2144.80     2282.22     53.98 o
  11  13   3      147.87      131.37     17.34 o
  12  13   3        9.83        1.18     47.74 o
  13  13   3       17.99      -25.27     41.90 o
 -13  14   3       10.03       -1.88     32.64 o
 -12  14   3      302.05      274.49     20.73 o
 -11  14   3        3.01      -17.56     17.56 o
 -10  14   3      387.14      401.65     23.19 o
  -9  14   3       34.40       20.96     14.11 o
  -8  14   3       95.65      119.93     14.73 o
  -7  14   3       98.63       89.24     14.72 o
  -6  14   3     1121.06     1127.38     29.73 o
  -5  14   3        4.38        1.35     11.47 o
  -4  14   3     1898.63     2051.18     42.69 o
  -3  14   3      281.43      276.00     16.61 o
  -2  14   3     1764.78     1836.84     41.37 o
  -1  14   3     2059.55     2137.46     46.63 o
   0  14   3     1417.57     1467.05     41.72 o
   1  14   3     1559.44     1648.71     39.81 o
   2  14   3      287.57      266.08     20.46 o
   3  14   3     1294.72     1372.83     32.43 o
   4  14   3      137.49      114.83     11.72 o
   5  14   3     1158.91     1131.89     38.02 o
   6  14   3      277.37      288.19     19.90 o
   7  14   3      690.58      632.31     41.42 o
   8  14   3       31.85       29.78     15.14 o
   9  14   3      697.51      684.30     32.91 o
  10  14   3       30.29       31.48     40.92 o
  11  14   3      313.46      380.90     31.10 o
  12  14   3       19.57      -22.02     22.02 o
 -11  15   3       35.58       53.10     24.88 o
 -10  15   3      114.68      142.79     18.63 o
  -9  15   3       17.94       37.21     16.15 o
  -8  15   3        0.26        9.24     15.80 o
  -7  15   3       71.15       36.31     12.74 o
  -6  15   3       54.03       29.23     13.78 o
  -5  15   3       23.27        3.79     12.40 o
  -4  15   3        0.41        1.45     17.54 o
  -3  15   3      572.68      603.12     23.41 o
  -2  15   3       68.39       79.05     17.05 o
  -1  15   3       19.08      -12.04     12.04 o
   0  15   3      221.68      202.22     16.24 o
   1  15   3      272.90      262.80     17.42 o
   2  15   3      164.69      198.28     22.01 o
   3  15   3      126.04      100.56     17.49 o
   4  15   3      107.86      126.09     65.28 o
   5  15   3        7.75       -7.65     16.37 o
   6  15   3       12.53        4.55     15.69 o
   7  15   3        6.20       12.86     15.29 o
   8  15   3        1.29       31.60     67.72 o
   9  15   3        9.62       -5.33     20.83 o
  10  15   3      186.76      152.77     23.19 o
  11  15   3       31.72       12.97     26.84 o
 -10  16   3      442.34      402.96     26.62 o
  -9  16   3       39.12       -1.31     17.06 o
  -8  16   3      170.33      164.11     21.58 o
  -7  16   3       54.97      103.42     18.51 o
  -6  16   3      714.64      681.43     41.91 o
  -5  16   3      306.63      254.63     18.34 o
  -4  16   3      331.83      302.59     18.04 o
  -3  16   3      129.16       97.86     13.59 o
  -2  16   3       38.06       63.33     16.56 o
  -1  16   3      270.98      271.37     24.01 o
   0  16   3     1278.40     1372.14     42.50 o
   1  16   3      175.80      174.85     24.85 o
   2  16   3      158.76      161.32     26.98 o
   3  16   3      687.97      713.74     32.41 o
   4  16   3      263.43      280.68     21.85 o
   5  16   3      885.92      860.24     65.30 o
   6  16   3      136.83      140.76     19.32 o
   7  16   3       85.45      107.98     22.72 o
   8  16   3       32.72       11.52     22.46 o
   9  16   3      412.82      391.22     69.19 o
  -7  17   3       72.98       92.08     18.26 o
  -6  17   3      202.46      192.76     36.54 o
  -5  17   3      120.14      120.89     20.55 o
  -4  17   3      279.92      251.47     45.80 o
  -3  17   3       14.93       12.97     47.26 o
  -2  17   3      226.62      186.63     25.99 o
  -1  17   3        9.62       -7.94     19.49 o
   0  17   3      214.77      248.82     23.98 o
   1  17   3       63.37       36.05     19.49 o
   2  17   3      110.95       88.75     21.06 o
   3  17   3      100.31      113.79     21.82 o
   4  17   3      287.71      282.62     27.21 o
   5  17   3        7.99      -21.45     21.45 o
   6  17   3       72.87       40.09     25.20 o
   7  17   3       21.94       44.30     54.56 o
  -4  18   3       15.45       23.25     34.59 o
  -3  18   3       80.15       65.52     28.74 o
  -2  18   3        1.12       -1.82     20.34 o
  -1  18   3      308.90      273.73     26.50 o
   0  18   3       11.51       22.52     31.18 o
   1  18   3      121.17      160.17     24.00 o
   2  18   3       12.52       24.13     19.43 o
   3  18   3       82.14       94.67     29.72 o
 -19   0   4      295.25      321.57     36.20 o
 -18   0   4      806.19      805.04     48.43 o
 -17   0   4     2645.70     2665.42     92.67 o
 -16   0   4      174.88      109.13     24.38 o
 -15   0   4      283.14      339.11     28.46 o
 -14   0   4       62.06       76.00     20.48 o
 -13   0   4      680.70      723.18     31.07 o
 -12   0   4      156.30      116.93     18.55 o
 -11   0   4     4515.52     4467.72    107.39 o
 -10   0   4     1060.94     1033.40     33.79 o
  -9   0   4     1534.01     1501.86     34.63 o
  -8   0   4     1245.14     1303.76     30.26 o
  -7   0   4     4655.30     4505.86     67.93 o
  -6   0   4     1511.94     1514.04     23.19 o
  -5   0   4     2487.09     2453.16     36.01 o
  -4   0   4      246.20      233.90      5.41 o
  -3   0   4     6317.34     6327.08     85.78 o
  -2   0   4      113.37       99.40      3.09 o
  -1   0   4    16253.01    15957.74    216.66 o
   0   0   4      889.88      887.80     12.49 o
   1   0   4     4087.80     4488.26     58.31 o
   2   0   4      143.71      151.05      4.18 o
   3   0   4      655.29      673.75     12.67 o
   4   0   4      651.49      602.51     11.46 o
   5   0   4      440.85      392.80      9.61 o
   6   0   4    15269.96    15212.39    244.28 o
   7   0   4     1997.00     1933.70     35.08 o
   8   0   4     4106.22     4116.95     79.81 o
   9   0   4     3390.91     3469.26     74.90 o
  10   0   4       41.01       45.80      9.75 o
  11   0   4     2385.01     2378.13     56.91 o
  12   0   4     1649.98     1668.32     52.45 o
  13   0   4     2652.76     2805.32     79.26 o
  14   0   4      507.59      532.10     26.85 o
  15   0   4     1679.62     1817.33     54.78 o
  16   0   4      332.70      272.85     24.51 o
  17   0   4      959.10      978.57     45.89 o
  18   0   4        4.29      -19.49     19.49 o
  19   0   4      575.05      375.19     49.84 o
 -19   1   4      282.12      334.50     28.75 o
 -18   1   4       10.00      -11.68     20.25 o
 -17   1   4       23.80       31.24     22.90 o
 -16   1   4        1.13      -12.66     39.95 o
 -15   1   4      236.02      244.49     44.34 o
 -14   1   4       64.42       76.09     19.00 o
 -13   1   4      878.23      845.40     24.51 o
 -12   1   4     1295.47     1307.26     30.72 o
 -11   1   4     1856.81     1845.80     45.84 o
 -10   1   4     2642.03     2645.92     45.24 o
  -9   1   4      128.00      113.55     10.23 o
  -8   1   4      647.17      633.56     12.11 o
  -7   1   4       36.41       35.57      4.14 o
  -6   1   4     2192.73     2121.09     23.37 o
  -5   1   4     2091.86     2041.99     21.71 o
  -4   1   4      102.61      110.75      4.39 o
  -3   1   4     3953.27     3916.31     38.19 o
  -2   1   4    13572.78    13696.93    130.60 o
  -1   1   4      634.85      632.74      9.26 o
   0   1   4     8687.55     8517.23     81.89 o
   1   1   4     4827.00     4980.18     49.04 o
   2   1   4     1170.93     1271.94     13.18 o
   3   1   4      475.16      501.58      7.43 o
   4   1   4       10.00       10.33      2.76 o
   5   1   4     6929.17     7051.51     89.16 o
   6   1   4     1599.67     1660.99     21.11 o
   7   1   4      918.30      890.27     13.52 o
   8   1   4     1731.84     1688.65     25.89 o
   9   1   4        0.93        4.87      6.33 o
  10   1   4     3508.53     3499.72     49.13 o
  11   1   4      286.93      253.41     12.18 o
  12   1   4        3.09        7.79      8.64 o
  13   1   4       21.74       12.87      8.18 o
  14   1   4      227.48      214.91     15.19 o
  15   1   4      173.34      163.43     15.53 o
  16   1   4      216.32      174.57     17.05 o
  17   1   4       66.93       62.68     14.98 o
  18   1   4      233.26      188.25     18.96 o
  19   1   4      278.68      202.51     45.31 o
 -19   2   4      164.29      143.10     22.97 o
 -18   2   4       41.47       26.92     20.46 o
 -17   2   4       80.70      104.94     16.80 o
 -16   2   4        1.38        6.39     14.80 o
 -15   2   4      663.67      688.51     26.13 o
 -14   2   4     1609.71     1617.76     84.34 o
 -13   2   4      214.49      208.70     15.56 o
 -12   2   4       61.66       42.77     12.41 o
 -11   2   4       66.25       53.47     11.69 o
 -10   2   4      382.56      393.97     25.34 o
  -9   2   4       56.85       63.09      6.66 o
  -8   2   4        3.07        0.35      4.26 o
  -7   2   4     7409.85     7203.24     81.09 o
  -6   2   4       52.16       38.24      3.06 o
  -5   2   4      625.17      573.72      7.41 o
  -4   2   4      185.58      169.60      3.01 o
  -3   2   4      227.66      243.67      3.85 o
  -2   2   4     7135.12     7243.20     70.60 o
  -1   2   4       61.53       74.46      5.85 o
   0   2   4     1912.51     1768.66     21.00 o
   1   2   4     2352.80     2517.39     26.14 o
   2   2   4      224.34      218.80      3.78 o
   3   2   4      608.26      605.16      8.06 o
   4   2   4     4261.38     4529.20     50.43 o
   5   2   4     1525.13     1515.99     19.72 o
   6   2   4      527.47      505.81      8.68 o
   7   2   4     2823.82     2774.63     37.59 o
   8   2   4        9.47       11.01      4.38 o
   9   2   4     1165.14     1168.89     19.51 o
  10   2   4     8288.29     8371.06    110.46 o
  11   2   4     1460.93     1509.75     25.42 o
  12   2   4     1234.75     1271.37     25.28 o
  13   2   4      509.02      476.55     54.57 o
  14   2   4      382.50      397.41     14.90 o
  15   2   4     1888.43     1940.68     40.08 o
  16   2   4      128.68      105.42     13.89 o
  17   2   4       19.08       20.33     14.95 o
  18   2   4       19.06       27.52     16.86 o
 -19   3   4        2.23      -28.25     30.69 o
 -18   3   4      365.81      360.79     24.42 o
 -17   3   4      461.08      475.03     43.37 o
 -16   3   4       77.01       75.46     23.38 o
 -15   3   4      598.10      590.15     23.39 o
 -14   3   4      242.79      268.53     16.89 o
 -13   3   4      167.21      163.96     14.47 o
 -12   3   4     2016.92     2001.64     41.45 o
 -11   3   4     4725.59     4700.12     73.13 o
 -10   3   4       27.14       26.95      6.10 o
  -9   3   4     2720.81     2753.31     40.88 o
  -8   3   4    10448.23    10180.95    123.99 o
  -7   3   4     4517.42     4572.13     68.90 o
  -6   3   4    32366.92    32202.30    368.59 o
  -5   3   4     1036.95     1017.59     11.49 o
  -4   3   4     9018.93     8948.60     89.04 o
  -3   3   4    11988.84    12664.52    126.38 o
  -2   3   4     4985.83     4689.82     50.30 o
  -1   3   4     1918.46     1942.94     21.62 o
   0   3   4     2086.40     1844.54     20.79 o
   1   3   4     1008.68      970.76     14.14 o
   2   3   4     3936.76     3840.13     41.65 o
   3   3   4       68.53       74.16      3.90 o
   4   3   4    16279.54    16154.86    168.27 o
   5   3   4     1084.15     1093.15     14.49 o
   6   3   4       14.34       22.62      3.75 o
   7   3   4     1071.16     1077.19     24.37 o
   8   3   4     2888.79     2891.87     37.80 o
   9   3   4       29.13       24.62      8.28 o
  10   3   4     5096.08     5155.57     66.48 o
  11   3   4     2252.46     2327.11     56.08 o
  12   3   4     2360.11     2366.27     38.22 o
  13   3   4      259.85      226.30     11.08 o
  14   3   4     2711.55     2966.78     73.15 o
  15   3   4      372.96      347.03     16.01 o
  16   3   4      706.67      696.52     25.33 o
  17   3   4       48.78       13.75     35.08 o
  18   3   4       97.76       96.23     20.95 o
 -19   4   4       10.49        5.85     19.98 o
 -18   4   4      383.98      388.36     24.71 o
 -17   4   4       35.09       24.02     16.87 o
 -16   4   4      601.18      582.52     43.37 o
 -15   4   4      904.49      916.23    109.16 o
 -14   4   4       90.02       60.09     13.73 o
 -13   4   4      293.10      315.92     17.47 o
 -12   4   4     1033.79     1074.40     34.61 o
 -11   4   4        3.61        2.83      5.37 o
 -10   4   4     1377.92     1407.58     23.93 o
  -9   4   4       19.30       31.18      3.67 o
  -8   4   4     1880.68     1864.09     27.66 o
  -7   4   4    11965.63    11899.56    146.52 o
  -6   4   4     1205.12     1057.53     15.32 o
  -5   4   4     4750.37     4397.05     47.66 o
  -4   4   4      284.35      367.79      5.59 o
  -3   4   4     3023.45     3043.17     42.50 o
  -2   4   4        4.90        8.53      2.51 o
  -1   4   4     1041.99     1004.54     12.20 o
   0   4   4      809.10      714.34     10.29 o
   1   4   4     4173.27     4010.59     69.93 o
   2   4   4      107.64       97.98      2.45 o
   3   4   4    20467.35    21241.14    273.89 o
   4   4   4       88.18       94.96      3.90 o
   5   4   4     5689.51     5564.01     63.16 o
   6   4   4     2341.36     2348.16     30.74 o
   7   4   4       45.28       56.68      5.15 o
   8   4   4     1108.76     1104.20     19.01 o
   9   4   4      502.96      505.82     11.12 o
  10   4   4      297.93      273.89      8.53 o
  11   4   4      457.80      497.39     19.98 o
  12   4   4       53.32       51.64      8.28 o
  13   4   4      609.70      650.86     30.21 o
  14   4   4      647.67      641.93     28.75 o
  15   4   4      203.36      158.00     14.00 o
  16   4   4       58.73       30.86     22.41 o
  17   4   4       62.01       62.65     57.00 o
  18   4   4        3.37      -36.05     36.54 o
 -19   5   4       92.54       65.34     26.44 o
 -18   5   4       22.42        8.10     21.01 o
 -17   5   4        3.42       14.24     41.41 o
 -16   5   4      173.71      166.39     18.60 o
 -15   5   4      982.58     1038.45     59.46 o
 -14   5   4      535.72      530.57     23.38 o
 -13   5   4      521.90      540.51     22.38 o
 -12   5   4     1055.67     1124.35     29.02 o
 -11   5   4     2099.63     2112.30     42.37 o
 -10   5   4     1532.86     1508.37     27.00 o
  -9   5   4     2266.76     2330.58     36.24 o
  -8   5   4     1797.39     1834.78     31.09 o
  -7   5   4        4.86        3.41      8.28 o
  -6   5   4     3457.41     3378.40     44.82 o
  -5   5   4     1952.50     1890.51     24.93 o
  -4   5   4     2153.64     2065.00     25.86 o
  -3   5   4       14.49       13.27      6.82 o
  -2   5   4    12028.33    11808.75    128.56 o
  -1   5   4     2426.64     2612.69     30.62 o
   0   5   4     4866.77     4888.76     72.39 o
   1   5   4      367.18      479.52      7.36 o
   2   5   4      189.98      191.62      4.88 o
   3   5   4     2939.65     3067.17     34.19 o
   4   5   4       35.01       40.81      6.33 o
   5   5   4     2177.21     2128.20     27.22 o
   6   5   4     2198.42     2252.00     44.39 o
   7   5   4      916.95      892.96     15.47 o
   8   5   4     1020.88     1028.88     18.20 o
   9   5   4       53.80       52.80      5.15 o
  10   5   4     3246.48     3239.13     50.46 o
  11   5   4       71.82       84.95      8.90 o
  12   5   4       13.12       25.78      8.88 o
  13   5   4      173.97      164.69     11.98 o
  14   5   4      155.22      130.86     11.93 o
  15   5   4      109.08       94.52     27.77 o
  16   5   4      264.78      197.10     23.92 o
  17   5   4        0.66       -8.77     21.36 o
  18   5   4        9.98      -16.26     25.67 o
 -18   6   4        3.12      -27.28     27.28 o
 -17   6   4      331.71      351.07     38.00 o
 -16   6   4      464.38      462.42     23.99 o
 -15   6   4      299.18      318.84     20.79 o
 -14   6   4     1178.23     1192.10     54.59 o
 -13   6   4      611.55      599.84     65.30 o
 -12   6   4     1642.18     1704.14     40.73 o
 -11   6   4     4228.08     4373.82     78.17 o
 -10   6   4     2961.20     2994.36     51.98 o
  -9   6   4     3463.81     3556.04     66.37 o
  -8   6   4       89.23       92.89     15.59 o
  -7   6   4     2433.82     2331.37     36.99 o
  -6   6   4     4269.83     4249.20     62.28 o
  -5   6   4     5479.11     5383.96     68.80 o
  -4   6   4     2884.72     2724.09     38.56 o
  -3   6   4     8398.61     8252.04     96.44 o
  -2   6   4        6.72        7.76      6.33 o
  -1   6   4    33429.05    32957.94    566.82 o
   0   6   4      188.20      196.16      4.22 o
   1   6   4     2564.30     2458.23     33.68 o
   2   6   4     1546.43     1555.43     20.02 o
   3   6   4      566.86      540.31      8.17 o
   4   6   4        4.75        2.81      3.41 o
   5   6   4     4207.81     4022.16     51.12 o
   6   6   4     4481.34     4476.96     57.49 o
   7   6   4     2210.92     2240.82     31.75 o
   8   6   4      191.03      191.61     13.64 o
   9   6   4     5712.40     5945.16     82.29 o
  10   6   4        0.49        5.52      6.09 o
  11   6   4     1386.99     1445.67     28.30 o
  12   6   4       93.51       83.34     16.08 o
  13   6   4       29.85       36.08      9.28 o
  14   6   4       48.94       90.29     14.13 o
  15   6   4     1251.02     1264.33     42.46 o
  16   6   4      270.38      230.86     25.55 o
  17   6   4      241.87      164.80     67.72 o
  18   6   4      176.12      136.77     27.37 o
 -18   7   4      232.43      237.53     45.80 o
 -17   7   4       39.06       12.30     22.24 o
 -16   7   4      317.70      370.55     27.66 o
 -15   7   4      108.48      153.10     32.64 o
 -14   7   4       35.25       21.44     16.54 o
 -13   7   4        8.92        5.20     15.22 o
 -12   7   4     1021.78     1060.48     31.80 o
 -11   7   4      168.76      171.68     28.26 o
 -10   7   4     1209.76     1218.71     44.36 o
  -9   7   4      268.39      256.42     11.79 o
  -8   7   4       63.03       57.05      8.28 o
  -7   7   4      981.72      966.21     19.15 o
  -6   7   4      257.08      255.34     13.64 o
  -5   7   4       77.01       84.35      7.60 o
  -4   7   4       79.02       93.00     13.15 o
  -3   7   4     1838.55     1807.72     24.44 o
  -2   7   4     2094.15     1997.07     26.19 o
  -1   7   4       80.46       96.40      6.33 o
   0   7   4      243.26      242.57      9.26 o
   1   7   4      301.44      340.72      6.56 o
   2   7   4        3.84       11.55      1.85 o
   3   7   4       90.48       96.24      8.77 o
   4   7   4       48.70       55.95      3.76 o
   5   7   4     1247.82     1207.76     28.28 o
   6   7   4     1257.31     1297.24     23.89 o
   7   7   4     1674.78     1740.85     49.73 o
   8   7   4      411.21      407.49     10.38 o
   9   7   4      168.94      174.42      8.00 o
  10   7   4      260.09      242.83      9.99 o
  11   7   4       14.59       13.24     10.23 o
  12   7   4      160.92      150.93     15.10 o
  13   7   4      713.04      736.50     29.73 o
  14   7   4      139.94      131.73     16.97 o
  15   7   4      301.17      310.23     64.31 o
  16   7   4      144.62      122.15     26.37 o
  17   7   4      212.49      151.00     31.67 o
 -18   8   4       22.53       20.97     29.51 o
 -17   8   4       90.48       47.28     26.16 o
 -16   8   4      461.55      493.07     32.10 o
 -15   8   4       21.99      -15.96     30.20 o
 -14   8   4       55.09       82.00     42.87 o
 -13   8   4       23.01       37.02     22.41 o
 -12   8   4      361.78      349.51     18.57 o
 -11   8   4        8.85        8.34     10.77 o
 -10   8   4     3113.06     3289.69    101.96 o
  -9   8   4       45.35       27.97     10.77 o
  -8   8   4     1050.62     1057.55     32.17 o
  -7   8   4     7462.65     7457.79    122.00 o
  -6   8   4      303.55      305.33     12.54 o
  -5   8   4     1431.11     1428.00     27.25 o
  -4   8   4        5.02        3.90      3.49 o
  -3   8   4     2304.24     2281.20     30.45 o
  -2   8   4     3184.79     3194.91     38.93 o
  -1   8   4      669.52      642.17     12.23 o
   0   8   4      633.85      617.17     19.01 o
   1   8   4        2.86        3.19      2.74 o
   2   8   4        7.97       12.67      2.74 o
   3   8   4      846.06      806.49     20.47 o
   4   8   4       31.05       39.38      3.75 o
   5   8   4     1244.18     1198.88     39.00 o
   6   8   4        4.60        9.22      4.44 o
   7   8   4       91.89       79.95      5.54 o
   8   8   4       55.22       71.91      6.54 o
   9   8   4      208.73      212.81      8.72 o
  10   8   4      917.74      851.65     83.83 o
  11   8   4      972.53      912.44     29.32 o
  12   8   4      213.41      236.55     22.90 o
  13   8   4      443.76      424.50     35.08 o
  14   8   4      864.92      768.79     32.23 o
  15   8   4      466.08      429.80     29.41 o
  16   8   4      162.46      128.21     29.71 o
  17   8   4       11.49      -11.24     24.39 o
 -17   9   4       85.34       59.00     30.44 o
 -16   9   4      272.69      235.49     33.28 o
 -15   9   4        2.44        9.58     19.82 o
 -14   9   4      655.93      647.24     30.47 o
 -13   9   4      227.43      244.14     21.32 o
 -12   9   4      774.15      796.53     26.46 o
 -11   9   4      281.55      290.65     46.77 o
 -10   9   4       33.68       38.82     12.40 o
  -9   9   4      463.91      480.52     18.74 o
  -8   9   4     1370.57     1442.19     47.77 o
  -7   9   4        1.76        5.95      9.13 o
  -6   9   4     5893.19     5940.67     99.61 o
  -5   9   4       96.16       93.14      8.21 o
  -4   9   4      669.37      681.82     13.95 o
  -3   9   4     2877.57     2894.13     38.92 o
  -2   9   4       19.85       26.61      5.36 o
  -1   9   4      279.45      283.45      8.77 o
   0   9   4      485.29      453.98     14.13 o
   1   9   4     2938.95     2937.63     57.58 o
   2   9   4       33.40       41.44      3.58 o
   3   9   4      121.15      130.92      5.85 o
   4   9   4     3123.29     3157.69     44.40 o
   5   9   4     1314.17     1391.28     21.97 o
   6   9   4       10.87        7.31      4.13 o
   7   9   4      202.34      173.46     15.59 o
   8   9   4      219.24      191.04     21.92 o
   9   9   4      711.43      715.96     22.09 o
  10   9   4     2603.70     2805.71     60.90 o
  11   9   4     4670.50     5112.00    104.34 o
  12   9   4      438.48      481.79     64.80 o
  13   9   4       34.73       27.47     18.51 o
  14   9   4     1473.54     1509.28     52.15 o
  15   9   4        9.90       28.14     34.10 o
  16   9   4     1411.37     1355.87     60.04 o
 -16  10   4       51.42       92.54     27.75 o
 -15  10   4      576.20      580.18     66.76 o
 -14  10   4       56.18       52.86     24.69 o
 -13  10   4      290.51      253.73     41.90 o
 -12  10   4      173.28      162.10     16.09 o
 -11  10   4       83.70       63.57     15.22 o
 -10  10   4        2.11       16.23     13.15 o
  -9  10   4       11.70       22.71     10.98 o
  -8  10   4      244.28      257.29     16.57 o
  -7  10   4      414.98      412.64     16.15 o
  -6  10   4        5.70       -3.31      8.11 o
  -5  10   4       55.09       69.65      8.61 o
  -4  10   4       75.07       65.09     10.23 o
  -3  10   4      306.17      311.43     13.64 o
  -2  10   4       64.01       63.23     11.21 o
  -1  10   4        3.21       -0.78      3.41 o
   0  10   4     2061.21     2087.82     65.84 o
   1  10   4     1773.54     1798.63     28.01 o
   2  10   4      633.92      662.49     24.37 o
   3  10   4     2166.86     2318.49     35.98 o
   4  10   4        0.61       11.12      7.31 o
   5  10   4     1042.43      996.40     18.79 o
   6  10   4      315.44      294.84     44.34 o
   7  10   4      253.75      228.61     26.31 o
   8  10   4       11.90       18.67      9.74 o
   9  10   4        2.49       -5.63      9.39 o
  10  10   4      182.32      232.40     24.36 o
  11  10   4       81.55      105.74     47.26 o
  12  10   4      136.89      145.57     47.26 o
  13  10   4      150.47      138.44     30.69 o
  14  10   4       51.23       57.00     35.08 o
  15  10   4      101.06      111.35     25.06 o
 -16  11   4       14.18      -15.41     66.74 o
 -15  11   4       56.11       39.13     40.44 o
 -14  11   4      221.17      250.52     26.90 o
 -13  11   4        0.90      -15.66     15.66 o
 -12  11   4      756.43      805.32     28.76 o
 -11  11   4      199.47      182.81     14.89 o
 -10  11   4      111.90      100.68     13.15 o
  -9  11   4      400.96      372.99     18.03 o
  -8  11   4      134.06      130.52     17.05 o
  -7  11   4       19.84       17.40     12.67 o
  -6  11   4       50.37       54.86      9.84 o
  -5  11   4       58.83       62.05      9.58 o
  -4  11   4      268.53      284.18     16.08 o
  -3  11   4      468.65      417.92     19.49 o
  -2  11   4     1397.59     1369.76     25.98 o
  -1  11   4        0.03       -1.15      8.77 o
   0  11   4       59.33       62.78     10.72 o
   1  11   4      128.99      112.54      8.77 o
   2  11   4     1742.75     1759.25     29.59 o
   3  11   4      390.84      399.19     29.72 o
   4  11   4      524.17      521.44     12.97 o
   5  11   4     2948.76     2926.74     48.76 o
   6  11   4       29.79       17.83      6.88 o
   7  11   4     2245.88     2395.44     45.66 o
   8  11   4      206.57      186.10     14.13 o
   9  11   4      333.19      327.36     17.12 o
  10  11   4     1008.14     1070.74     34.12 o
  11  11   4        7.08       37.70     19.90 o
  12  11   4       14.13        4.08     18.25 o
  13  11   4      118.85      127.38     39.46 o
  14  11   4      274.63      192.25     24.13 o
  15  11   4       79.62       64.67     28.29 o
 -15  12   4        3.00        5.36     25.05 o
 -14  12   4      244.60      245.50     75.52 o
 -13  12   4      659.85      672.98     55.55 o
 -12  12   4       49.66       73.06     17.54 o
 -11  12   4     1089.52     1162.72     35.00 o
 -10  12   4      417.65      400.79     21.25 o
  -9  12   4      488.12      495.33     20.13 o
  -8  12   4       97.11      100.19     11.67 o
  -7  12   4      467.94      468.20     36.54 o
  -6  12   4      519.10      544.27     46.29 o
  -5  12   4      524.78      533.95     17.21 o
  -4  12   4      903.75      935.11     21.92 o
  -3  12   4      949.67      965.59     26.32 o
  -2  12   4       56.92       44.36      9.98 o
  -1  12   4     4967.57     5120.12     88.52 o
   0  12   4      159.82      156.88     12.13 o
   1  12   4      586.94      596.83     20.60 o
   2  12   4        1.66       -8.77     11.21 o
   3  12   4      496.18      494.42     30.21 o
   4  12   4        0.97       -7.52      7.52 o
   5  12   4     1129.04     1123.64     25.67 o
   6  12   4      745.11      761.99     21.02 o
   7  12   4      569.52      588.03     39.96 o
   8  12   4       18.42       32.88     13.64 o
   9  12   4     1337.63     1376.52     36.81 o
  10  12   4       21.34       22.16     13.11 o
  11  12   4      306.40      334.02     25.40 o
  12  12   4       37.33       29.48     30.69 o
  13  12   4       29.81       21.88     37.03 o
  14  12   4        3.06       53.32     20.83 o
 -14  13   4       41.61       -9.37     29.72 o
 -13  13   4      284.21      274.30     27.64 o
 -12  13   4      351.96      309.24     23.71 o
 -11  13   4       22.19       46.10     41.41 o
 -10  13   4     1159.48     1273.54     35.73 o
  -9  13   4        8.80       -4.67     13.42 o
  -8  13   4      197.89      179.23     16.92 o
  -7  13   4      157.25      175.21     13.63 o
  -6  13   4       79.81       48.26     12.88 o
  -5  13   4      355.92      395.64     17.53 o
  -4  13   4      635.12      677.93     19.59 o
  -3  13   4      746.86      781.42     24.85 o
  -2  13   4     2887.95     2957.10     64.87 o
  -1  13   4      512.28      510.04     26.31 o
   0  13   4     2032.86     2100.60     48.37 o
   1  13   4        0.41       -4.22     12.18 o
   2  13   4     1165.35     1248.33     30.07 o
   3  13   4      171.26      124.55     12.18 o
   4  13   4      417.97      384.93     34.11 o
   5  13   4        5.34       -1.50     20.95 o
   6  13   4     1953.50     2082.75     47.71 o
   7  13   4      173.84      151.75     15.83 o
   8  13   4      441.80      382.82     21.64 o
   9  13   4       58.32       79.16     18.18 o
  10  13   4      173.11      196.24     21.35 o
  11  13   4      593.99      679.82     34.61 o
  12  13   4        2.33       30.46     32.64 o
  13  13   4       14.28      -12.52     25.33 o
 -13  14   4        5.47        6.08     21.69 o
 -12  14   4      447.59      418.31     24.27 o
 -11  14   4       32.69       31.42     16.62 o
 -10  14   4      361.90      360.19     22.34 o
  -9  14   4        8.29        7.30     21.44 o
  -8  14   4       68.25       55.57     13.79 o
  -7  14   4     1813.22     1914.57     44.72 o
  -6  14   4      314.66      333.24     17.35 o
  -5  14   4      521.78      509.37     20.57 o
  -4  14   4       68.86       70.19     13.05 o
  -3  14   4       83.53       71.47     18.03 o
  -2  14   4      256.12      274.08     20.95 o
  -1  14   4      243.96      215.41     31.18 o
   0  14   4      204.83      183.49     12.68 o
   1  14   4       13.40        7.10      8.52 o
   2  14   4       59.05       37.67     14.91 o
   3  14   4      406.71      426.66     19.88 o
   4  14   4       14.60       10.39     17.05 o
   5  14   4      518.79      529.32     51.65 o
   6  14   4        0.75      -12.67     16.15 o
   7  14   4      197.57      223.55     19.18 o
   8  14   4       70.59       66.29     69.67 o
   9  14   4       89.02      115.09     21.06 o
  10  14   4      167.24      179.97     32.64 o
  11  14   4      129.53      158.18     23.18 o
  12  14   4       57.59       86.13     40.44 o
 -11  15   4      612.82      636.55    100.38 o
 -10  15   4       53.95       48.19     17.88 o
  -9  15   4      389.12      374.35     22.86 o
  -8  15   4      801.37      885.04     31.97 o
  -7  15   4       65.90       76.25     15.59 o
  -6  15   4     2077.47     2116.70     48.90 o
  -5  15   4      380.65      383.59     29.72 o
  -4  15   4      509.92      530.15     33.13 o
  -3  15   4       31.96       63.72     38.49 o
  -2  15   4      770.48      811.00     82.84 o
  -1  15   4       76.84       91.06     15.93 o
   0  15   4     1117.34     1177.41     41.29 o
   1  15   4      153.11      176.92     42.39 o
   2  15   4     1308.89     1329.61     43.17 o
   3  15   4       79.77       80.95     15.23 o
   4  15   4     2423.28     2598.08     61.39 o
   5  15   4      126.71      101.88     19.44 o
   6  15   4      286.27      321.37     22.83 o
   7  15   4       60.69       84.88     19.26 o
   8  15   4      427.19      454.71     42.39 o
   9  15   4       76.60       57.05     24.85 o
  10  15   4      212.10      208.66     26.17 o
  -9  16   4        1.87      -11.08     19.41 o
  -8  16   4       79.29       68.43     16.10 o
  -7  16   4       15.98       16.58     24.85 o
  -6  16   4       20.15       29.40     20.46 o
  -5  16   4       82.24       95.93     16.19 o
  -4  16   4        5.67        1.17     16.21 o
  -3  16   4       10.84        9.06     15.92 o
  -2  16   4      100.06       70.59     17.33 o
  -1  16   4       96.60       62.74     21.51 o
   0  16   4      471.17      486.16     25.49 o
   1  16   4      560.79      545.11     70.65 o
   2  16   4      263.36      279.61     23.24 o
   3  16   4      364.21      377.71     37.52 o
   4  16   4       26.91       21.21     17.08 o
   5  16   4      278.57      271.85     21.72 o
   6  16   4      112.28      102.76     23.42 o
   7  16   4       78.56       87.25     22.02 o
   8  16   4        5.55        8.87     22.16 o
   9  16   4        2.48       -1.46     27.77 o
  -7  17   4      103.73      103.31     22.17 o
  -6  17   4      398.50      340.56     25.41 o
  -5  17   4      192.89      210.96     27.28 o
  -4  17   4       26.84       36.94     20.95 o
  -3  17   4       13.06        7.69     18.26 o
  -2  17   4      648.63      719.95     38.76 o
  -1  17   4        4.85       18.97     18.15 o
   0  17   4      271.80      317.77     25.79 o
   1  17   4        0.11      -16.92     43.36 o
   2  17   4        0.73       23.35     19.55 o
   3  17   4      528.86      551.76     38.49 o
   4  17   4      207.37      155.79     24.85 o
   5  17   4      199.70      171.28     62.36 o
   6  17   4        9.57       28.03     24.80 o
  -3  18   4       53.11       97.14     23.03 o
  -2  18   4      217.83      207.07     65.29 o
  -1  18   4      517.65      489.51     58.96 o
   0  18   4       37.20       18.06     29.23 o
   1  18   4        9.76      -20.30     20.30 o
   2  18   4        0.40        3.64     33.13 o
 -19   1   5      464.24      465.96     29.46 o
 -18   1   5      385.22      396.76     49.21 o
 -17   1   5       98.45       90.96     20.26 o
 -16   1   5        4.91       25.17     16.36 o
 -15   1   5       39.66       12.18     21.92 o
 -14   1   5      183.08      162.54     16.22 o
 -13   1   5      176.02      148.39     14.74 o
 -12   1   5      869.43      831.42     23.82 o
 -11   1   5     1130.21     1051.58     27.78 o
 -10   1   5       10.24       19.22      7.79 o
  -9   1   5      996.50     1033.03     18.21 o
  -8   1   5      862.42      848.31     25.35 o
  -7   1   5      331.20      354.74      6.69 o
  -6   1   5     7821.39     7679.61     77.35 o
  -5   1   5     2430.46     2355.89     27.34 o
  -4   1   5     1492.79     1417.19     14.91 o
  -3   1   5        0.47       10.44      1.62 o
  -2   1   5    11279.86    10826.67    104.43 o
  -1   1   5      496.95      500.40      5.70 o
   0   1   5     7816.20     7432.67     72.18 o
   1   1   5      750.31      774.16      9.20 o
   2   1   5       99.14       60.09      2.44 o
   3   1   5     1319.04     1373.74     14.96 o
   4   1   5     2539.63     2343.65     27.89 o
   5   1   5     4607.18     4761.84     54.73 o
   6   1   5     2254.31     2261.75     27.81 o
   7   1   5     2067.51     2024.50     27.15 o
   8   1   5     3200.79     3103.71     43.57 o
   9   1   5      145.56      155.15      9.74 o
  10   1   5     6712.29     6861.08     94.92 o
  11   1   5     1159.93     1160.57     47.28 o
  12   1   5     1661.62     1688.49     35.56 o
  13   1   5       59.04       68.39     11.48 o
  14   1   5     2887.09     3162.13     54.47 o
  15   1   5      143.03      143.85     16.56 o
  16   1   5     2336.32     2502.17     48.64 o
  17   1   5       42.48       38.42     14.03 o
  18   1   5      189.67      139.79     18.59 o
 -19   2   5      419.53      377.26     26.59 o
 -18   2   5        2.33       31.76     16.79 o
 -17   2   5      629.45      620.62     25.76 o
 -16   2   5        1.37       -5.15     39.95 o
 -15   2   5      129.99      123.33     33.13 o
 -14   2   5       33.92       25.86     14.11 o
 -13   2   5     1237.58     1249.61     30.60 o
 -12   2   5      120.51      111.07     12.76 o
 -11   2   5      724.04      747.75     20.64 o
 -10   2   5      794.91      775.95     15.98 o
  -9   2   5     2286.18     2259.26     33.47 o
  -8   2   5      382.01      394.87     11.69 o
  -7   2   5     6229.56     6111.54     68.20 o
  -6   2   5      646.06      660.22      9.19 o
  -5   2   5     7012.97     6690.73     66.77 o
  -4   2   5      139.22      142.76      2.94 o
  -3   2   5    24459.97    25371.76    250.60 o
  -2   2   5     4287.57     4340.80     43.21 o
  -1   2   5    12476.97    11936.50    121.55 o
   0   2   5       19.01       25.23      1.95 o
   1   2   5     2624.88     2449.87     25.89 o
   2   2   5      402.25      388.70      8.29 o
   3   2   5     2679.41     2588.90     27.12 o
   4   2   5     3141.21     3229.04     36.30 o
   5   2   5     4163.98     4140.57     47.00 o
   6   2   5       20.90       20.51      3.45 o
   7   2   5      640.63      632.17     11.85 o
   8   2   5      311.36      307.82      9.54 o
   9   2   5      599.59      607.81     13.74 o
  10   2   5      717.10      731.28     16.99 o
  11   2   5      920.02      955.37     20.06 o
  12   2   5      169.79      139.96     20.95 o
  13   2   5      502.38      428.59     26.80 o
  14   2   5      353.39      358.47     17.49 o
  15   2   5     1751.03     1898.76     67.27 o
  16   2   5      165.83      146.53     14.62 o
  17   2   5      277.55      218.26     22.90 o
  18   2   5      112.28      119.74     20.26 o
 -19   3   5      219.99      199.19     23.20 o
 -18   3   5       14.42       70.78     50.67 o
 -17   3   5       90.84       86.33     19.49 o
 -16   3   5       47.23       55.50     16.86 o
 -15   3   5       68.65       80.46     14.75 o
 -14   3   5       56.31       59.05     12.63 o
 -13   3   5      275.02      241.10     15.59 o
 -12   3   5     1569.94     1563.32     32.76 o
 -11   3   5       28.57       13.46      7.79 o
 -10   3   5     1581.15     1577.42     27.52 o
  -9   3   5       42.60       33.74      7.31 o
  -8   3   5       82.09       73.05      4.90 o
  -7   3   5      834.53      808.40     12.48 o
  -6   3   5       87.58       82.39      6.82 o
  -5   3   5     1080.31     1090.88     13.17 o
  -4   3   5      287.29      320.96     11.21 o
  -3   3   5      130.54      171.24      5.36 o
  -2   3   5      780.33      825.22     10.32 o
  -1   3   5      485.07      499.93      7.08 o
   0   3   5      121.69      130.18      2.70 o
   1   3   5      675.18      704.28      8.69 o
   2   3   5       28.58       35.90      2.52 o
   3   3   5      919.87      948.46     20.96 o
   4   3   5       95.86      107.33      3.90 o
   5   3   5      708.48      635.44      9.97 o
   6   3   5        7.49       13.64      4.13 o
   7   3   5      344.29      358.02      8.82 o
   8   3   5       22.70       34.21     10.72 o
   9   3   5      309.61      299.14      9.61 o
  10   3   5      319.33      323.76     14.13 o
  11   3   5      344.11      359.65     11.93 o
  12   3   5      457.87      440.06     42.39 o
  13   3   5        1.62       -3.60     18.03 o
  14   3   5      535.21      576.74     18.97 o
  15   3   5       20.57       22.21     16.08 o
  16   3   5       54.17       42.34     37.51 o
  17   3   5       12.99       23.38     23.87 o
  18   3   5       10.08        1.62     19.00 o
 -19   4   5      205.62      199.54     78.93 o
 -18   4   5       68.93       77.00     22.33 o
 -17   4   5     1729.96     1820.26     66.78 o
 -16   4   5      314.39      343.93     19.71 o
 -15   4   5       15.02       38.02     14.11 o
 -14   4   5      188.41      205.02     16.68 o
 -13   4   5      429.58      489.79     18.51 o
 -12   4   5      248.39      272.56     21.44 o
 -11   4   5     3414.29     3420.80     53.90 o
 -10   4   5     2731.18     2709.30     40.39 o
  -9   4   5       57.18       75.92      4.87 o
  -8   4   5      197.26      218.34      6.26 o
  -7   4   5    11407.15    11184.32    135.67 o
  -6   4   5     2517.14     2571.69     32.19 o
  -5   4   5    11286.42    11177.26    120.46 o
  -4   4   5       31.51       45.86      6.82 o
  -3   4   5     5110.66     4805.12     50.89 o
  -2   4   5     3615.14     3655.55     41.00 o
  -1   4   5    23527.34    23910.20    245.79 o
   0   4   5       91.81       95.49      3.81 o
   1   4   5     1169.63     1053.37     13.89 o
   2   4   5     7587.14     7798.56     81.19 o
   3   4   5     3693.31     3591.80     39.98 o
   4   4   5     1907.03     1849.68     23.42 o
   5   4   5     1913.77     1946.72     24.27 o
   6   4   5       87.52       97.01      5.55 o
   7   4   5     1086.77     1084.71     21.45 o
   8   4   5       89.95       95.37      7.80 o
   9   4   5     2073.60     2101.38     31.98 o
  10   4   5      209.28      214.95      9.41 o
  11   4   5     1394.32     1438.86     26.32 o
  12   4   5      168.08      148.40      9.63 o
  13   4   5      151.02      138.96     10.71 o
  14   4   5      100.36       84.87     11.37 o
  15   4   5      956.28      928.29     31.68 o
  16   4   5        0.05      -17.52     17.52 o
  17   4   5      174.39      168.94     30.69 o
  18   4   5        0.24      -19.63     19.63 o
 -19   5   5        0.59       26.02     24.45 o
 -18   5   5      412.42      412.95     36.06 o
 -17   5   5      209.69      187.80     25.82 o
 -16   5   5      526.86      465.15     26.37 o
 -15   5   5      212.57      207.64     18.62 o
 -14   5   5     1228.24     1283.14     34.97 o
 -13   5   5        0.52      -23.45     26.31 o
 -12   5   5     1721.96     1723.52     37.85 o
 -11   5   5      690.90      646.02     21.14 o
 -10   5   5     1462.44     1492.53     40.95 o
  -9   5   5      374.45      369.39     10.42 o
  -8   5   5     7842.81     7912.66    103.00 o
  -7   5   5        7.41       11.52      5.83 o
  -6   5   5    10518.89    10573.39    136.09 o
  -5   5   5        5.75       12.34      4.87 o
  -4   5   5     4858.27     4675.64     52.73 o
  -3   5   5     3086.54     3125.91     40.04 o
  -2   5   5     7825.25     7343.09     79.86 o
  -1   5   5     1770.78     1788.78     21.31 o
   0   5   5     7334.94     7330.36     84.74 o
   1   5   5        6.04       19.64      4.87 o
   2   5   5     1427.35     1351.84     17.33 o
   3   5   5     3478.66     3431.96     38.45 o
   4   5   5     2030.51     1939.13     24.56 o
   5   5   5      308.91      319.90     10.72 o
   6   5   5     1141.15     1139.76     17.76 o
   7   5   5       15.65        5.54      5.38 o
   8   5   5      278.63      290.59      9.74 o
   9   5   5       75.85       70.34      6.33 o
  10   5   5     1136.77     1122.18     41.43 o
  11   5   5      280.28      280.24     11.41 o
  12   5   5      205.77      195.86     11.05 o
  13   5   5      408.37      348.57     17.05 o
  14   5   5      399.83      309.53     23.88 o
  15   5   5       10.12       28.68     20.91 o
  16   5   5      329.16      356.87     55.06 o
  17   5   5      122.79       89.98     50.67 o
  18   5   5        3.64       20.04     68.69 o
 -18   6   5       14.90       27.04     20.80 o
 -17   6   5        2.86        9.46     25.82 o
 -16   6   5        9.40       23.80     18.45 o
 -15   6   5        2.84       -3.68     43.36 o
 -14   6   5       49.15       32.21     17.48 o
 -13   6   5        6.50       19.99     14.01 o
 -12   6   5      453.18      443.14     25.83 o
 -11   6   5        3.33      -12.12     12.18 o
 -10   6   5       30.58       16.32     10.03 o
  -9   6   5      574.54      542.70     14.97 o
  -8   6   5       37.68       35.55      7.21 o
  -7   6   5      491.82      511.45     19.98 o
  -6   6   5      446.16      422.48     15.59 o
  -5   6   5      346.95      375.16      8.28 o
  -4   6   5        2.85        3.90      3.90 o
  -3   6   5     1168.14     1199.17     17.51 o
  -2   6   5     1581.57     1524.82     19.91 o
  -1   6   5     1078.18      989.89     16.09 o
   0   6   5     3780.55     3878.68     48.82 o
   1   6   5      472.98      459.66     19.98 o
   2   6   5     1564.11     1522.62     21.43 o
   3   6   5      478.26      487.85     16.08 o
   4   6   5      142.65      113.71      4.05 o
   5   6   5      524.99      536.12     14.62 o
   6   6   5       66.65       71.49     10.23 o
   7   6   5     1055.23     1048.24     17.47 o
   8   6   5      132.02      125.08      7.08 o
   9   6   5       69.38       69.48      7.80 o
  10   6   5       45.94       69.20      7.92 o
  11   6   5      192.19      161.52     10.04 o
  12   6   5        5.60       -5.26      8.11 o
  13   6   5       37.16        5.99     15.59 o
  14   6   5       12.83       11.36     17.05 o
  15   6   5        8.31      -16.26     18.45 o
  16   6   5       84.56       96.03     21.07 o
  17   6   5      106.65       99.87     24.40 o
 -18   7   5      507.29      451.68     69.68 o
 -17   7   5       26.64       99.72     29.04 o
 -16   7   5      152.95      148.69     22.64 o
 -15   7   5      238.39      245.77     23.46 o
 -14   7   5       10.13       19.08     28.26 o
 -13   7   5        8.23        5.96     14.71 o
 -12   7   5     2280.21     2408.87     54.40 o
 -11   7   5     1506.19     1613.23     36.17 o
 -10   7   5      649.93      681.47     21.53 o
  -9   7   5       56.81       74.00     22.90 o
  -8   7   5     2384.78     2435.36     40.72 o
  -7   7   5      180.57      158.97      8.26 o
  -6   7   5    11735.36    11584.47    155.82 o
  -5   7   5      538.48      542.77     12.28 o
  -4   7   5     3497.67     3462.86     45.97 o
  -3   7   5     2398.28     2328.24     30.84 o
  -2   7   5     8178.14     8019.40    198.30 o
  -1   7   5      199.62      176.00      8.28 o
   0   7   5     2675.49     2535.91     36.12 o
   1   7   5     3168.06     3208.17     43.93 o
   2   7   5      329.45      325.12      8.90 o
   3   7   5     2611.37     2511.90     61.97 o
   4   7   5     2835.23     2813.10     58.55 o
   5   7   5      904.74      873.32     40.46 o
   6   7   5       61.15       43.45      7.31 o
   7   7   5      128.87      119.44      6.82 o
   8   7   5      536.33      480.67     11.20 o
   9   7   5      351.21      325.05     22.41 o
  10   7   5     1196.57     1260.74     26.88 o
  11   7   5      310.39      235.31     25.34 o
  12   7   5       13.81       -1.73      8.83 o
  13   7   5       48.96       47.59     12.74 o
  14   7   5     1210.68     1123.65     63.36 o
  15   7   5       14.85        0.85     27.28 o
  16   7   5      311.90      338.89     35.16 o
  17   7   5       73.07        3.58     33.13 o
 -17   8   5      179.99      145.85     33.17 o
 -16   8   5        2.98        4.29     19.46 o
 -15   8   5       62.27       83.31     21.77 o
 -14   8   5        8.50       22.36     23.38 o
 -13   8   5       92.94      113.14     24.36 o
 -12   8   5       44.31       34.26     19.49 o
 -11   8   5      508.60      528.83     19.69 o
 -10   8   5        3.01      -10.27     10.27 o
  -9   8   5      207.88      201.71     13.78 o
  -8   8   5      313.74      306.17     13.07 o
  -7   8   5      423.20      427.71     13.69 o
  -6   8   5     1176.13     1131.41     24.94 o
  -5   8   5      207.85      214.27      9.76 o
  -4   8   5     1289.55     1308.99     20.48 o
  -3   8   5     1036.01     1033.07     16.51 o
  -2   8   5      462.84      446.09      9.24 o
  -1   8   5     6336.50     6171.50     79.53 o
   0   8   5      239.52      210.72      8.78 o
   1   8   5      870.29      877.15     18.03 o
   2   8   5       50.04       56.39      7.22 o
   3   8   5     2248.09     2264.46     57.07 o
   4   8   5      896.03      872.20     13.21 o
   5   8   5     3686.37     3689.69     69.31 o
   6   8   5      365.36      360.59      9.31 o
   7   8   5     1282.12     1347.85     23.89 o
   8   8   5       16.89       17.65      6.09 o
   9   8   5     2892.72     2974.57     47.95 o
  10   8   5       79.54       46.39      8.27 o
  11   8   5      844.86      865.53     68.23 o
  12   8   5        4.49      -11.21     11.21 o
  13   8   5      697.37      688.22     47.27 o
  14   8   5        0.10        7.60     19.46 o
  15   8   5     1459.94     1544.09     70.68 o
  16   8   5       70.84       75.02     31.34 o
 -17   9   5        8.22      -35.08     35.08 o
 -16   9   5        1.47        9.56     21.63 o
 -15   9   5        0.08        5.36     19.29 o
 -14   9   5       90.39      115.53     68.69 o
 -13   9   5       82.08      104.05     21.44 o
 -12   9   5       58.68       76.89     15.51 o
 -11   9   5      377.22      402.01     23.39 o
 -10   9   5      277.77      274.41     16.06 o
  -9   9   5      372.18      401.13     17.73 o
  -8   9   5      146.72      146.24     14.13 o
  -7   9   5       28.95       30.31      9.13 o
  -6   9   5     1424.30     1461.45     29.12 o
  -5   9   5       66.91       71.98      8.28 o
  -4   9   5       82.96       86.33      3.56 o
  -3   9   5      409.49      416.91      9.26 o
  -2   9   5      272.96      268.26      8.28 o
  -1   9   5      585.28      604.26     11.49 o
   0   9   5      712.26      704.02     15.54 o
   1   9   5       37.84       26.55     11.21 o
   2   9   5      867.12      880.01     30.22 o
   3   9   5     1443.60     1469.37     26.54 o
   4   9   5      134.52      109.49      8.22 o
   5   9   5      216.63      195.24      8.77 o
   6   9   5      664.20      773.04     33.14 o
   7   9   5      222.76      184.71      8.75 o
   8   9   5      877.06      812.91     24.37 o
   9   9   5       25.36        9.44      8.26 o
  10   9   5      134.35       88.81      9.91 o
  11   9   5      170.68      142.35     17.35 o
  12   9   5        8.28      -12.73     30.20 o
  13   9   5       49.15       34.94     16.37 o
  14   9   5       20.52       -8.46     16.15 o
  15   9   5       45.43       23.14     24.85 o
  16   9   5       10.15       68.61     33.62 o
 -16  10   5       23.22       16.14     23.58 o
 -15  10   5       28.21       -0.49     22.05 o
 -14  10   5      319.03      303.08     25.59 o
 -13  10   5       24.58       32.37     15.22 o
 -12  10   5        0.23      -12.80     12.80 o
 -11  10   5        4.22       -1.25     15.10 o
 -10  10   5      686.05      709.29     24.04 o
  -9  10   5      143.39      131.38     15.48 o
  -8  10   5       18.98       18.63     13.64 o
  -7  10   5     1601.77     1621.81     42.41 o
  -6  10   5     1562.35     1587.23     31.80 o
  -5  10   5     1268.15     1319.82     26.19 o
  -4  10   5      284.09      275.53      6.39 o
  -3  10   5      339.33      355.21      9.30 o
  -2  10   5      203.93      185.90      7.31 o
  -1  10   5     1938.44     1982.17     28.77 o
   0  10   5     1649.28     1635.91     52.66 o
   1  10   5      709.85      716.88     22.42 o
   2  10   5        0.38        0.42      7.02 o
   3  10   5     1767.00     1822.16     31.70 o
   4  10   5       26.49       21.37     10.72 o
   5  10   5     1283.30     1326.73     28.27 o
   6  10   5      966.74      997.62     25.83 o
   7  10   5       12.08        9.95      6.33 o
   8  10   5       11.80       18.02     10.23 o
   9  10   5     1739.26     1879.30     46.78 o
  10  10   5      437.45      408.69     65.78 o
  11  10   5     1744.94     1798.51     48.36 o
  12  10   5      296.85      285.08     24.08 o
  13  10   5      795.40      716.43     35.72 o
  14  10   5      244.05      185.47     23.39 o
  15  10   5     1079.42      945.58     47.33 o
 -15  11   5      122.63      114.54     23.60 o
 -14  11   5      163.38      200.36     27.57 o
 -13  11   5      149.69      139.89     19.86 o
 -12  11   5      595.41      583.41     25.39 o
 -11  11   5      255.30      249.42     17.76 o
 -10  11   5      457.84      459.11     21.53 o
  -9  11   5        0.96       11.34     17.05 o
  -8  11   5      900.90      955.06     27.46 o
  -7  11   5       80.03       94.70     12.67 o
  -6  11   5     3535.42     3696.39     60.84 o
  -5  11   5       72.72       67.07      9.84 o
  -4  11   5        9.05        9.63     12.67 o
  -3  11   5      169.33      159.57      8.26 o
  -2  11   5      684.13      689.35     16.83 o
  -1  11   5       72.45       62.01      4.70 o
   0  11   5     2347.23     2395.91     38.36 o
   1  11   5      393.40      417.48     15.24 o
   2  11   5      597.09      615.10     17.44 o
   3  11   5        1.50       -3.51      6.49 o
   4  11   5     3757.58     4107.13     68.95 o
   5  11   5       17.56       13.56     10.23 o
   6  11   5      495.27      456.65     21.44 o
   7  11   5        1.75        9.01      7.31 o
   8  11   5      214.98      213.24     27.77 o
   9  11   5        1.12      -22.90     22.90 o
  10  11   5     1653.09     1772.88     48.79 o
  11  11   5        3.77      -18.71     18.71 o
  12  11   5      403.19      418.17     28.01 o
  13  11   5       55.56       31.50     20.93 o
  14  11   5      168.08      119.01     22.02 o
 -15  12   5      562.50      532.09     35.27 o
 -14  12   5       68.82       43.11     19.11 o
 -13  12   5      284.76      270.23     22.79 o
 -12  12   5       40.38        4.43     16.62 o
 -11  12   5      147.33      150.84     19.66 o
 -10  12   5      182.75      185.99     16.34 o
  -9  12   5      588.15      623.18     23.35 o
  -8  12   5       10.36        0.17     12.04 o
  -7  12   5      173.49      160.00     11.98 o
  -6  12   5      437.93      459.16     17.38 o
  -5  12   5      217.91      204.62     12.43 o
  -4  12   5      539.18      555.19     17.25 o
  -3  12   5      121.21      120.14     11.21 o
  -2  12   5        5.64       -2.44     15.10 o
  -1  12   5      154.80      153.07     10.10 o
   0  12   5        0.26        7.46      2.89 o
   1  12   5     1215.05     1316.29     47.28 o
   2  12   5        9.75       29.91      9.26 o
   3  12   5      221.21      224.17     24.36 o
   4  12   5      319.21      301.14     18.51 o
   5  12   5        6.00       13.99      9.26 o
   6  12   5      453.59      434.79     22.90 o
   7  12   5       38.34       29.56     11.51 o
   8  12   5       37.42       31.66     27.77 o
   9  12   5       45.52       23.85     15.80 o
  10  12   5      442.33      482.83     33.62 o
  11  12   5      118.63      161.65     53.10 o
  12  12   5       77.34       55.40     31.18 o
  13  12   5       58.51       64.99     21.40 o
 -14  13   5       74.73       79.35     28.74 o
 -13  13   5      143.37      175.16     29.72 o
 -12  13   5      677.67      723.04     36.66 o
 -11  13   5      124.62      114.75     56.51 o
 -10  13   5      356.76      345.40     21.45 o
  -9  13   5        0.38        1.95     13.09 o
  -8  13   5      683.08      684.94     23.81 o
  -7  13   5        0.71       11.27     10.77 o
  -6  13   5      636.01      665.24     21.60 o
  -5  13   5      163.15      162.86     12.68 o
  -4  13   5      902.39      914.48     22.98 o
  -3  13   5       29.84       38.73      9.29 o
  -2  13   5     1906.95     1988.26     40.09 o
  -1  13   5       87.08       91.16     13.64 o
   0  13   5      861.96      949.65     30.01 o
   1  13   5       74.84       41.83     14.29 o
   2  13   5       98.86       67.01     15.93 o
   3  13   5      600.70      605.57     23.39 o
   4  13   5      277.50      263.46     16.69 o
   5  13   5      276.61      253.32     21.93 o
   6  13   5      272.18      257.59     35.57 o
   7  13   5        3.41      -14.62     14.62 o
   8  13   5      466.41      498.43     26.89 o
   9  13   5      396.23      393.33     41.42 o
  10  13   5      387.06      354.66     26.48 o
  11  13   5      102.49       79.63     35.56 o
  12  13   5       13.35       30.91     23.87 o
 -12  14   5       11.28       50.97     17.88 o
 -11  14   5     1291.51     1291.82     41.24 o
 -10  14   5        4.65      -27.28     27.28 o
  -9  14   5      836.17      884.08     33.62 o
  -8  14   5      180.22      171.48     16.54 o
  -7  14   5      682.47      631.52     24.50 o
  -6  14   5       19.55        3.41     15.10 o
  -5  14   5      640.75      635.33     87.71 o
  -4  14   5        0.10        1.95     10.33 o
  -3  14   5     1132.44     1158.02     29.09 o
  -2  14   5        7.16       -3.99     22.90 o
  -1  14   5     1315.48     1379.25     37.86 o
   0  14   5      239.41      263.27     22.22 o
   1  14   5      341.15      333.20     24.47 o
   2  14   5      203.14      203.66     19.61 o
   3  14   5     1025.51     1013.04     30.35 o
   4  14   5        5.18       10.74     17.05 o
   5  14   5      746.74      759.84     27.92 o
   6  14   5      194.23      204.99     24.85 o
   7  14   5      315.86      352.17     26.06 o
   8  14   5      726.04      807.56     83.33 o
   9  14   5      112.66       87.34     76.49 o
  10  14   5       88.85       40.01     21.76 o
  11  14   5       15.02       14.05     22.70 o
 -11  15   5      243.28      193.39     20.36 o
 -10  15   5      226.92      206.57     19.61 o
  -9  15   5      342.15      354.48     31.18 o
  -8  15   5       62.40       69.64     22.41 o
  -7  15   5        0.83       11.51     14.80 o
  -6  15   5      598.70      592.23     43.37 o
  -5  15   5        5.96       29.13     13.73 o
  -4  15   5        8.00        0.00     11.92 o
  -3  15   5      445.89      437.64     22.23 o
  -2  15   5      104.95       62.06     17.56 o
  -1  15   5       27.68       23.89     15.67 o
   0  15   5        2.39        4.93     16.67 o
   1  15   5        2.29      -14.13     15.04 o
   2  15   5       72.37       56.25     42.39 o
   3  15   5      830.14      776.72     48.73 o
   4  15   5        7.26        7.04     14.42 o
   5  15   5       53.44       58.52     17.11 o
   6  15   5      330.14      295.00     25.84 o
   7  15   5        3.30       10.18     20.63 o
   8  15   5      293.64      282.61     25.86 o
   9  15   5        7.77      -21.68     21.68 o
  10  15   5        0.75        5.71     34.10 o
  -9  16   5      118.85      120.67     22.41 o
  -8  16   5        1.05      -17.91     17.91 o
  -7  16   5     1373.70     1420.68     47.97 o
  -6  16   5        0.15       -8.13     25.33 o
  -5  16   5      631.94      725.52    100.87 o
  -4  16   5       40.93       45.24     17.54 o
  -3  16   5      131.26      160.43     32.64 o
  -2  16   5      483.85      452.39     27.52 o
  -1  16   5      898.76      920.79     55.56 o
   0  16   5      116.13      113.05     22.05 o
   1  16   5      392.82      367.19     24.50 o
   2  16   5       79.23       90.73     39.95 o
   3  16   5      171.40      158.29     23.96 o
   4  16   5      986.92      991.77     39.54 o
   5  16   5      324.21      309.86     26.45 o
   6  16   5       16.11        8.83     37.03 o
   7  16   5       25.02       30.07     22.02 o
   8  16   5       42.26       28.95     47.26 o
  -7  17   5       50.48       58.93     34.10 o
  -6  17   5       66.25       32.40     31.67 o
  -5  17   5        0.38       -3.70     19.29 o
  -4  17   5       29.91       17.66     37.51 o
  -3  17   5       34.57       53.60     43.36 o
  -2  17   5       30.01       25.38     20.01 o
  -1  17   5      151.79      149.39     35.08 o
   0  17   5       88.53      119.35     24.60 o
   1  17   5      527.47      532.13     28.78 o
   2  17   5      678.24      676.68     31.64 o
   3  17   5       56.26       44.03     20.13 o
   4  17   5      616.24      611.29     76.50 o
   5  17   5        3.28      -20.10     25.51 o
   6  17   5      407.01      384.28     71.62 o
  -2  18   5      120.84      120.80     24.17 o
  -1  18   5       80.76       33.08     24.73 o
   0  18   5      152.85      100.46     31.18 o
   1  18   5      254.14      225.66     26.23 o
 -19   0   6      321.64      337.16     38.15 o
 -18   0   6      564.53      611.03     45.24 o
 -17   0   6      157.77      165.65     27.33 o
 -16   0   6       94.74      104.26     27.30 o
 -15   0   6        9.79       27.28     21.44 o
 -14   0   6      154.39      135.44     24.40 o
 -13   0   6     1139.70     1101.55     41.46 o
 -12   0   6       22.85        5.85     13.64 o
 -11   0   6      657.89      644.25     24.26 o
 -10   0   6      873.95      829.54     26.67 o
  -9   0   6     1493.89     1499.79     34.62 o
  -8   0   6      570.79      575.06     13.91 o
  -7   0   6     4491.27     4315.31     68.93 o
  -6   0   6    26881.07    26844.18    425.86 o
  -5   0   6    21949.60    22409.63    313.31 o
  -4   0   6     6701.55     7009.70     96.04 o
  -3   0   6     7620.76     7205.77     98.20 o
  -2   0   6    16306.00    16589.26    226.59 o
  -1   0   6    56583.57    56498.60    976.06 o
   0   0   6       46.75       64.31      2.99 o
   1   0   6     7296.63     7255.59     98.56 o
   2   0   6     2817.55     2676.37     37.57 o
   3   0   6    12981.60    13394.56    187.33 o
   4   0   6     1952.49     2074.51     32.77 o
   5   0   6    12203.24    11793.43    176.03 o
   6   0   6       47.25       44.82      5.86 o
   7   0   6      767.46      762.28     18.24 o
   8   0   6    11928.90    11722.42    220.96 o
   9   0   6     5243.93     5319.34    110.38 o
  10   0   6       25.52       42.87     11.70 o
  11   0   6      873.96      892.85     29.64 o
  12   0   6      174.13      243.60     20.61 o
  13   0   6       32.71        9.74     12.67 o
  14   0   6      458.48      451.20     23.82 o
  15   0   6     5409.40     5863.48    131.88 o
  16   0   6      177.75      171.50     22.48 o
  17   0   6      517.31      554.50     37.44 o
  18   0   6      800.29      552.60     40.34 o
 -19   1   6      418.19      340.11     32.65 o
 -18   1   6       84.87       96.08     23.08 o
 -17   1   6       19.91       61.03     17.19 o
 -16   1   6       92.75       84.95     16.55 o
 -15   1   6       47.80       64.52     14.62 o
 -14   1   6      160.94      156.20     14.51 o
 -13   1   6       33.24       30.21     12.40 o
 -12   1   6     1912.50     1935.63     39.99 o
 -11   1   6      170.60      171.69     10.72 o
 -10   1   6       32.94       14.13     11.21 o
  -9   1   6      489.04      474.21     13.16 o
  -8   1   6      420.35      432.63      9.40 o
  -7   1   6       38.90       39.69      3.75 o
  -6   1   6      672.64      663.47     12.19 o
  -5   1   6     3162.21     3217.89     32.94 o
  -4   1   6     1860.57     1769.03     18.37 o
  -3   1   6      504.30      511.32      6.29 o
  -2   1   6     9108.80     9045.71     87.69 o
  -1   1   6     4418.16     4429.78     44.61 o
   0   1   6     2505.88     2482.53     29.30 o
   1   1   6     3054.44     3106.19     32.24 o
   2   1   6     1449.94     1695.79     17.71 o
   3   1   6      114.96      153.48      2.96 o
   4   1   6     2594.90     2586.53     29.29 o
   5   1   6      299.96      317.48      6.25 o
   6   1   6     1241.11     1215.55     16.25 o
   7   1   6      407.12      414.80      8.70 o
   8   1   6      140.08      155.57      6.61 o
   9   1   6     1109.59     1086.85     19.75 o
  10   1   6      754.59      727.70     14.14 o
  11   1   6       19.57       11.58      5.13 o
  12   1   6       49.54       55.74      9.98 o
  13   1   6      274.81      260.66     19.49 o
  14   1   6      309.08      314.14     15.83 o
  15   1   6       38.44       32.43     12.18 o
  16   1   6      469.04      431.78     18.14 o
  17   1   6        0.36       -0.75     15.59 o
  18   1   6       84.58       30.08     19.77 o
 -19   2   6       15.94      -17.54     19.82 o
 -18   2   6       45.58       38.49     19.98 o
 -17   2   6      741.98      742.76     28.25 o
 -16   2   6       36.42       45.79     15.16 o
 -15   2   6      130.31      140.87     17.09 o
 -14   2   6      301.08      284.98     16.99 o
 -13   2   6      863.12      896.85     25.88 o
 -12   2   6       81.32       92.04     16.08 o
 -11   2   6       33.92       27.42      7.02 o
 -10   2   6     2003.74     2012.01     49.74 o
  -9   2   6      481.00      486.49     11.33 o
  -8   2   6     3046.39     3032.37     38.96 o
  -7   2   6     2302.21     2292.11     28.30 o
  -6   2   6        0.79        7.36      3.04 o
  -5   2   6      220.64      181.26      3.68 o
  -4   2   6      908.54      909.83     11.00 o
  -3   2   6     9062.40     9515.32     93.43 o
  -2   2   6     3125.73     3266.45     32.94 o
  -1   2   6     7786.00     7518.36     79.63 o
   0   2   6     2031.66     2022.74     21.47 o
   1   2   6    11381.17    11077.54    110.89 o
   2   2   6     1592.95     1560.05     17.06 o
   3   2   6     6192.69     5990.46     59.71 o
   4   2   6     4558.82     4508.03     49.83 o
   5   2   6     2513.93     2572.14     30.49 o
   6   2   6     1443.68     1445.74     19.43 o
   7   2   6      128.73      119.02      5.89 o
   8   2   6      649.17      627.80     12.99 o
   9   2   6     1091.75     1098.51     19.50 o
  10   2   6       90.11       72.99      7.23 o
  11   2   6     2167.51     2189.39     35.55 o
  12   2   6      380.46      384.34     19.49 o
  13   2   6      963.92      992.66     23.55 o
  14   2   6      800.51      815.55     21.20 o
  15   2   6       32.04       49.01     11.23 o
  16   2   6        7.50        8.16     20.46 o
  17   2   6       36.17       36.16     15.14 o
  18   2   6      163.88      104.79     22.41 o
 -19   3   6       14.42        4.15     21.92 o
 -18   3   6     1944.18     2150.62     74.59 o
 -17   3   6      246.71      254.00     28.75 o
 -16   3   6     1265.54     1378.49     38.33 o
 -15   3   6       84.18       84.05     14.98 o
 -14   3   6      113.97      125.25     14.83 o
 -13   3   6     1945.39     2045.47     41.11 o
 -12   3   6      469.17      473.55     24.85 o
 -11   3   6      577.51      580.28     23.39 o
 -10   3   6     1715.78     1718.23     36.57 o
  -9   3   6       91.32       78.74      5.78 o
  -8   3   6     3752.45     3671.86     47.83 o
  -7   3   6      620.03      595.12     10.09 o
  -6   3   6    13928.54    13971.04    148.67 o
  -5   3   6      551.95      618.18      9.04 o
  -4   3   6      575.17      536.90      7.21 o
  -3   3   6     2309.20     2221.57     23.81 o
  -2   3   6     5693.64     5355.95     66.57 o
  -1   3   6       11.86       23.75      2.34 o
   0   3   6    16970.11    16821.83    167.97 o
   1   3   6      718.93      722.08      9.15 o
   2   3   6     4632.05     4509.44     48.00 o
   3   3   6    13855.41    13751.64    256.41 o
   4   3   6     2435.73     2309.05     27.45 o
   5   3   6      374.64      364.78      7.02 o
   6   3   6      144.71      146.44      5.24 o
   7   3   6       24.81       25.50      7.79 o
   8   3   6      178.92      175.14      7.31 o
   9   3   6       10.81        3.90      5.51 o
  10   3   6     2996.16     3070.66     45.20 o
  11   3   6      528.84      519.05     13.83 o
  12   3   6      576.53      587.14     26.80 o
  13   3   6      430.59      421.37     16.25 o
  14   3   6     1016.42     1068.15     78.95 o
  15   3   6       31.42       20.90     25.33 o
  16   3   6      425.90      363.67     21.92 o
  17   3   6        1.81      -19.48     21.92 o
  18   3   6       44.79        2.70     40.44 o
 -19   4   6      294.75      291.39     29.01 o
 -18   4   6       37.36       12.42     19.25 o
 -17   4   6     1481.95     1558.14     49.83 o
 -16   4   6        7.40       18.88     16.49 o
 -15   4   6      849.04      883.88     30.21 o
 -14   4   6      469.68      482.35     19.18 o
 -13   4   6        9.60       -5.13     27.28 o
 -12   4   6      698.14      757.46     21.90 o
 -11   4   6      553.12      559.04     17.08 o
 -10   4   6       19.40       16.73      4.44 o
  -9   4   6     3013.95     3046.66     41.76 o
  -8   4   6      374.02      399.70      8.46 o
  -7   4   6     2325.71     2293.41     29.92 o
  -6   4   6     2998.89     2991.42     37.26 o
  -5   4   6      187.35      163.11      6.82 o
  -4   4   6     2158.52     2124.03     25.55 o
  -3   4   6       33.40       46.02      2.53 o
  -2   4   6     1363.15     1386.43     16.93 o
  -1   4   6      311.20      278.61      4.86 o
   0   4   6      407.10      426.83      7.45 o
   1   4   6     1979.55     1991.77     23.54 o
   2   4   6     1911.46     1890.34     40.98 o
   3   4   6      225.14      211.37      4.26 o
   4   4   6      931.80      866.29     12.88 o
   5   4   6      405.34      391.69     10.23 o
   6   4   6      919.39      924.48     14.94 o
   7   4   6     1885.26     1845.51     28.14 o
   8   4   6      318.40      303.28      9.39 o
   9   4   6      116.78      129.92      7.95 o
  10   4   6      220.40      213.36     29.72 o
  11   4   6      511.64      465.33     13.31 o
  12   4   6        1.36       -6.52      6.52 o
  13   4   6      248.71      270.96     34.11 o
  14   4   6        3.11       12.96     22.90 o
  15   4   6        3.83      -13.15     13.15 o
  16   4   6      170.54      146.78     22.27 o
  17   4   6        2.65        7.03     21.76 o
 -19   5   6      363.87      279.99     30.44 o
 -18   5   6      156.03      135.00     23.03 o
 -17   5   6      100.67      102.08     20.84 o
 -16   5   6      157.87      155.07     20.16 o
 -15   5   6      167.41      134.34     29.72 o
 -14   5   6      366.81      337.95     27.77 o
 -13   5   6      554.40      547.27     27.29 o
 -12   5   6     2110.24     2083.91     71.19 o
 -11   5   6       33.08       25.09     10.77 o
 -10   5   6      737.01      728.59     17.98 o
  -9   5   6      296.82      288.65      9.51 o
  -8   5   6      125.91      128.84      6.56 o
  -7   5   6       51.55       74.14      6.54 o
  -6   5   6     1478.51     1386.11     26.82 o
  -5   5   6     2367.50     2341.07     30.43 o
  -4   5   6     2188.96     2153.04     27.23 o
  -3   5   6     2165.57     2158.97     57.57 o
  -2   5   6     8368.66     8158.10     92.79 o
  -1   5   6     3764.35     3530.51     40.33 o
   0   5   6      316.86      283.44      6.42 o
   1   5   6     1534.97     1509.58     19.98 o
   2   5   6     2505.61     2471.33     30.17 o
   3   5   6     1229.00     1229.00     15.88 o
   4   5   6      658.00      653.91     12.67 o
   5   5   6      225.44      232.90      6.53 o
   6   5   6      237.63      212.93      6.28 o
   7   5   6      466.22      491.72     11.35 o
   8   5   6      171.48      172.30      7.13 o
   9   5   6      645.69      641.46     15.48 o
  10   5   6       30.21       16.38      7.21 o
  11   5   6     1524.31     1571.54     30.58 o
  12   5   6      185.15      177.70     31.67 o
  13   5   6      162.25      134.15     17.05 o
  14   5   6      460.56      422.56     90.63 o
  15   5   6        1.89       -0.12     16.15 o
  16   5   6      996.94      992.15     43.22 o
  17   5   6       57.91       21.98     61.87 o
 -18   6   6      239.63      216.15     31.67 o
 -17   6   6      984.64      998.02     42.99 o
 -16   6   6       12.85       37.77     20.13 o
 -15   6   6       77.20       98.69     19.96 o
 -14   6   6      298.65      285.13     21.33 o
 -13   6   6     3419.99     3688.07     80.74 o
 -12   6   6      175.98      165.76     16.09 o
 -11   6   6     2073.57     2113.81     43.89 o
 -10   6   6      674.70      687.19     22.42 o
  -9   6   6       82.71       75.51      9.30 o
  -8   6   6     1103.17     1089.48     26.81 o
  -7   6   6     2435.35     2391.19     38.05 o
  -6   6   6     1027.25     1007.10     16.63 o
  -5   6   6     4801.26     4783.86     59.82 o
  -4   6   6        4.38       14.72     11.69 o
  -3   6   6     6815.30     6703.01    140.41 o
  -2   6   6     3202.83     3125.84     38.35 o
  -1   6   6    11579.51    11176.84    259.64 o
   0   6   6     4099.92     4101.93     53.74 o
   1   6   6      126.53      114.52      7.80 o
   2   6   6     1412.70     1332.87     19.18 o
   3   6   6     1357.19     1310.16     19.47 o
   4   6   6     1775.05     1807.51     22.75 o
   5   6   6      900.67      911.09     26.32 o
   6   6   6       57.76       68.12      9.74 o
   7   6   6      245.36      232.21      7.31 o
   8   6   6     1370.14     1388.88     23.70 o
   9   6   6      473.16      496.75     13.88 o
  10   6   6       10.23        2.72      8.18 o
  11   6   6       52.84       60.80     16.56 o
  12   6   6      564.93      524.69     33.62 o
  13   6   6        7.58       24.05     12.18 o
  14   6   6       10.81      -27.28     27.28 o
  15   6   6     2143.63     2375.15     72.93 o
  16   6   6       36.99       17.55     22.16 o
  17   6   6      615.61      541.80     44.88 o
 -18   7   6      143.44      152.52     28.93 o
 -17   7   6      107.66      115.23     25.51 o
 -16   7   6        3.21       33.62     22.01 o
 -15   7   6      143.25       96.03     18.93 o
 -14   7   6      181.88      187.27     18.31 o
 -13   7   6       93.29      104.99     17.57 o
 -12   7   6     1040.90      974.32     31.23 o
 -11   7   6       22.21        2.39     10.53 o
 -10   7   6       42.10       27.97     20.95 o
  -9   7   6       71.78       77.40     11.24 o
  -8   7   6      155.33      151.32      9.34 o
  -7   7   6        0.18       11.75      5.83 o
  -6   7   6      832.89      795.15     22.91 o
  -5   7   6     3107.71     3062.73     41.45 o
  -4   7   6     2366.13     2364.13     33.16 o
  -3   7   6      253.19      244.45      6.56 o
  -2   7   6     2130.17     2125.00     27.26 o
  -1   7   6      211.73      194.51      7.16 o
   0   7   6     1190.22     1090.93     19.83 o
   1   7   6       41.38       36.48      5.14 o
   2   7   6      228.10      242.55     10.23 o
   3   7   6      511.59      517.43     11.70 o
   4   7   6     4281.85     4360.23     60.84 o
   5   7   6      855.15      935.00     15.52 o
   6   7   6     4079.61     4108.04     54.28 o
   7   7   6     1270.11     1322.59     21.75 o
   8   7   6     2058.45     2119.93     33.53 o
   9   7   6     1524.79     1646.99     39.97 o
  10   7   6     1051.81     1111.52     24.76 o
  11   7   6       50.15       50.60     12.18 o
  12   7   6        6.22       14.65      7.64 o
  13   7   6      190.70      145.00     15.43 o
  14   7   6      254.36      264.97     28.65 o
  15   7   6      168.81      100.41     24.70 o
  16   7   6      325.16      293.24     36.66 o
 -17   8   6      871.57      755.94     39.71 o
 -16   8   6       96.43       78.05     22.68 o
 -15   8   6        9.78        4.18     21.92 o
 -14   8   6      973.04     1054.45     71.15 o
 -13   8   6       22.80       28.15     17.26 o
 -12   8   6       11.40       29.13     13.58 o
 -11   8   6       99.28      109.02     13.54 o
 -10   8   6      655.54      673.31     22.22 o
  -9   8   6        4.44       -7.04      9.13 o
  -8   8   6       86.80       84.78     14.13 o
  -7   8   6     1716.22     1726.03     33.45 o
  -6   8   6        6.23        9.80      5.75 o
  -5   8   6      292.61      295.06     12.67 o
  -4   8   6        2.72       -3.38      3.38 o
  -3   8   6      545.07      552.06     10.83 o
  -2   8   6      982.56      976.65     22.91 o
  -1   8   6     2195.98     2188.40     33.33 o
   0   8   6      949.07      920.32     18.09 o
   1   8   6      628.96      604.33     38.50 o
   2   8   6     3657.43     3606.14     57.38 o
   3   8   6      271.72      269.56      9.34 o
   4   8   6     3346.49     3350.13     48.86 o
   5   8   6        2.70        0.11      5.59 o
   6   8   6       12.14       13.15      4.13 o
   7   8   6     2406.35     2412.55     39.04 o
   8   8   6       62.49       65.54      8.77 o
   9   8   6       29.54       25.33     12.18 o
  10   8   6      875.78      873.62     71.64 o
  11   8   6      186.16      142.97     30.69 o
  12   8   6       33.67       55.70     14.28 o
  13   8   6      140.11      150.32     19.87 o
  14   8   6      227.09      211.38     25.79 o
  15   8   6      147.39       71.01     33.62 o
  16   8   6      281.04      261.15     36.03 o
 -17   9   6        3.75       -9.36     28.47 o
 -16   9   6      119.57      120.89     39.46 o
 -15   9   6       11.74        0.32     19.82 o
 -14   9   6       27.92       24.72     19.90 o
 -13   9   6       95.97      102.96     18.01 o
 -12   9   6      204.32      178.25     23.87 o
 -11   9   6      861.71      912.02     27.73 o
 -10   9   6      320.24      339.15     16.77 o
  -9   9   6      784.47      794.98     23.63 o
  -8   9   6     2262.52     2285.12     42.89 o
  -7   9   6      183.65      170.07     20.95 o
  -6   9   6     3602.28     3770.09     92.72 o
  -5   9   6      345.18      349.97     11.97 o
  -4   9   6      632.38      630.44     19.49 o
  -3   9   6      116.85      102.08      7.80 o
  -2   9   6     5861.10     5868.30     74.76 o
  -1   9   6      661.65      686.41     15.11 o
   0   9   6     4377.37     4464.75     64.37 o
   1   9   6      166.96      177.06     12.67 o
   2   9   6     5085.08     5194.43     80.52 o
   3   9   6     2319.56     2279.93     37.72 o
   4   9   6     5091.84     5240.83    114.27 o
   5   9   6     1099.85     1210.52     22.36 o
   6   9   6     1574.28     1626.44     25.41 o
   7   9   6       15.95       21.27     10.23 o
   8   9   6     1067.64     1050.69     37.53 o
   9   9   6      268.44      201.00     29.72 o
  10   9   6     1610.82     1718.72     44.64 o
  11   9   6      137.90      128.91     57.49 o
  12   9   6     1350.32     1375.07     41.72 o
  13   9   6      820.02      850.47     42.09 o
  14   9   6      539.70      545.93     35.96 o
  15   9   6      360.33      305.36     61.88 o
 -16  10   6       39.55       34.17     29.41 o
 -15  10   6      112.13      120.90     32.15 o
 -14  10   6        9.60       39.23     19.56 o
 -13  10   6       15.25        5.09     15.22 o
 -12  10   6       50.91       83.92     15.46 o
 -11  10   6      452.81      507.32     21.74 o
 -10  10   6       71.54       76.33     13.29 o
  -9  10   6      982.39     1049.49     28.52 o
  -8  10   6       23.04       18.57     12.18 o
  -7  10   6     1198.99     1217.18     27.63 o
  -6  10   6     1625.50     1739.89     34.79 o
  -5  10   6       10.92        6.43      8.11 o
  -4  10   6       60.30       70.77      4.89 o
  -3  10   6       35.04       32.68      3.41 o
  -2  10   6      169.28      159.61      5.94 o
  -1  10   6      220.65      215.79      9.26 o
   0  10   6      623.42      655.67     23.39 o
   1  10   6     2018.61     2120.32     39.26 o
   2  10   6       66.31       62.46      8.44 o
   3  10   6     1115.08     1139.99     25.29 o
   4  10   6      236.43      250.88     15.10 o
   5  10   6      630.33      625.42     16.78 o
   6  10   6      138.79      137.19      9.01 o
   7  10   6      417.61      399.18     31.18 o
   8  10   6       21.73       -0.73     24.85 o
   9  10   6      633.44      628.94     31.19 o
  10  10   6       47.73       42.01     27.28 o
  11  10   6      285.25      278.60     22.08 o
  12  10   6      317.98      334.55     22.37 o
  13  10   6      312.79      311.71     71.62 o
  14  10   6      358.80      432.85     36.30 o
  15  10   6       29.35       17.01     32.53 o
 -15  11   6        9.57      -13.01     45.79 o
 -14  11   6       57.58       78.02     24.78 o
 -13  11   6        1.08        2.69     38.00 o
 -12  11   6      183.03      125.57     18.47 o
 -11  11   6      312.35      331.31     25.34 o
 -10  11   6      464.04      462.48     22.42 o
  -9  11   6      206.87      203.91     18.23 o
  -8  11   6       49.03       33.54     17.54 o
  -7  11   6      179.62      189.10     18.03 o
  -6  11   6     1138.34     1173.14     24.77 o
  -5  11   6     5129.42     5289.28     78.64 o
  -4  11   6      566.79      587.89     14.46 o
  -3  11   6       23.98       17.29      5.39 o
  -2  11   6     3162.75     3194.04     72.69 o
  -1  11   6      105.04       86.94     10.23 o
   0  11   6     3128.88     3165.11     55.51 o
   1  11   6       82.09       89.90     14.13 o
   2  11   6       11.09       31.73     12.67 o
   3  11   6      400.67      410.08     32.65 o
   4  11   6     1347.68     1317.14     29.42 o
   5  11   6      310.13      324.20     13.77 o
   6  11   6      403.87      371.14     35.08 o
   7  11   6      562.15      585.67     21.55 o
   8  11   6      404.59      453.44     23.18 o
   9  11   6      798.92      813.56     31.07 o
  10  11   6      502.26      445.17     25.70 o
  11  11   6       46.83       66.03     31.18 o
  12  11   6      122.16       89.23     19.67 o
  13  11   6       63.53       58.81     19.31 o
  14  11   6      334.21      337.41     43.20 o
 -14  12   6       22.24       21.35     52.13 o
 -13  12   6     1036.88     1080.06     39.16 o
 -12  12   6       98.81       98.52     18.01 o
 -11  12   6      681.44      687.37     26.49 o
 -10  12   6       12.13       19.34     13.13 o
  -9  12   6       24.15       24.12     12.53 o
  -8  12   6      234.80      236.01     13.83 o
  -7  12   6      665.33      679.26     20.51 o
  -6  12   6      358.36      361.29     15.61 o
  -5  12   6     1561.83     1582.73     32.76 o
  -4  12   6        4.63       11.69      8.27 o
  -3  12   6     1852.79     1906.40     33.05 o
  -2  12   6      759.47      775.67     17.74 o
  -1  12   6     2599.97     2763.81     47.64 o
   0  12   6      141.06      138.52     11.27 o
   1  12   6       25.24       18.51      9.65 o
   2  12   6      172.22      241.41     34.59 o
   3  12   6      994.32     1036.67     26.99 o
   4  12   6      127.86      120.75     17.05 o
   5  12   6     1627.85     1703.54     38.25 o
   6  12   6       14.75      -10.23     20.46 o
   7  12   6      611.00      624.91     35.57 o
   8  12   6     1227.61     1330.23     39.57 o
   9  12   6      238.04      211.69     47.75 o
  10  12   6       34.02       57.28     19.20 o
  11  12   6      117.97      112.07     23.39 o
  12  12   6        2.53      -21.23     21.23 o
  13  12   6       10.70       11.64     26.43 o
 -13  13   6       63.21       56.30     22.43 o
 -12  13   6     1512.86     1589.84     52.21 o
 -11  13   6      602.46      567.94     25.78 o
 -10  13   6      376.46      364.25     22.35 o
  -9  13   6      616.37      619.56     23.72 o
  -8  13   6      120.18      118.69     13.60 o
  -7  13   6      842.84      839.83     23.93 o
  -6  13   6      103.09      117.87     17.05 o
  -5  13   6      457.87      492.43     22.90 o
  -4  13   6      347.63      365.49     14.94 o
  -3  13   6      290.54      294.21     25.34 o
  -2  13   6       12.69      -14.55     30.69 o
  -1  13   6      936.68      966.70     28.27 o
   0  13   6      274.34      296.01     18.52 o
   1  13   6       87.37      103.67     14.29 o
   2  13   6        7.28       11.33     11.78 o
   3  13   6      435.75      419.95     48.24 o
   4  13   6        2.30       26.36     16.56 o
   5  13   6       21.31       26.75     17.54 o
   6  13   6      263.53      253.80     18.67 o
   7  13   6        8.07       18.36     37.03 o
   8  13   6      652.09      624.36     67.25 o
   9  13   6       15.83        9.80     22.90 o
  10  13   6        3.52       -6.20     19.84 o
  11  13   6       52.39       82.06     22.68 o
  12  13   6       12.68      -20.53     20.53 o
 -12  14   6        0.11       17.91     19.97 o
 -11  14   6       78.73      102.31     21.02 o
 -10  14   6      125.53      126.20     23.39 o
  -9  14   6        1.35       20.48     23.87 o
  -8  14   6       43.17       55.07     13.04 o
  -7  14   6      695.53      708.87     24.80 o
  -6  14   6       11.41       -1.57     12.34 o
  -5  14   6       87.21       64.41     12.05 o
  -4  14   6        2.24       -5.95      9.57 o
  -3  14   6        2.79       -1.20     55.54 o
  -2  14   6      329.02      356.56     33.62 o
  -1  14   6      559.88      562.38     24.85 o
   0  14   6      169.83      175.63     25.33 o
   1  14   6      237.86      255.81     27.77 o
   2  14   6      523.32      572.39     26.19 o
   3  14   6       83.87       71.25     39.46 o
   4  14   6      522.51      574.23     54.57 o
   5  14   6       29.96       34.17     33.13 o
   6  14   6       47.21       63.09     40.44 o
   7  14   6     1050.41     1096.86     46.79 o
   8  14   6        1.61       -0.35     19.84 o
   9  14   6      107.45      149.56     24.42 o
  10  14   6       47.05       58.54     21.70 o
  11  14   6       36.79       28.39     28.26 o
 -11  15   6       47.76       73.47     48.23 o
 -10  15   6     1100.94     1152.01     71.15 o
  -9  15   6      164.98      172.56     20.35 o
  -8  15   6      713.99      718.39     44.34 o
  -7  15   6      748.08      748.42     28.35 o
  -6  15   6      704.47      710.18     48.73 o
  -5  15   6      275.91      261.00     46.29 o
  -4  15   6       17.56       24.53     16.57 o
  -3  15   6      755.60      739.83     38.50 o
  -2  15   6      187.79      179.10     32.16 o
  -1  15   6        0.65        8.77     16.54 o
   0  15   6      371.49      371.66     42.88 o
   1  15   6       11.62       -7.47     14.82 o
   2  15   6       22.64       10.65     19.49 o
   3  15   6      862.49      862.44     35.51 o
   4  15   6      579.64      571.56     75.53 o
   5  15   6        1.98       37.65     18.39 o
   6  15   6       23.77       32.54     19.46 o
   7  15   6        4.27        0.21     19.62 o
   8  15   6        4.05      -19.98     19.98 o
   9  15   6       13.60       44.15     49.69 o
  -9  16   6      268.30      284.34     45.31 o
  -8  16   6       18.19      -19.43     19.43 o
  -7  16   6      271.11      258.87     23.87 o
  -6  16   6      268.23      238.81     22.05 o
  -5  16   6       18.43        6.99     26.79 o
  -4  16   6       31.92       37.75     48.23 o
  -3  16   6       26.17       27.54     16.79 o
  -2  16   6      121.83       96.16     24.85 o
  -1  16   6        9.94        6.47     17.80 o
   0  16   6      176.85      174.04     20.47 o
   1  16   6      650.81      630.26     30.11 o
   2  16   6       10.27      -15.12     15.12 o
   3  16   6      488.08      511.86     45.80 o
   4  16   6        0.88        2.60     35.08 o
   5  16   6      479.34      450.20     42.39 o
   6  16   6       94.59       62.69     22.39 o
   7  16   6      338.44      360.13     60.90 o
  -6  17   6      137.79      163.27     24.85 o
  -5  17   6       75.22       46.77     20.36 o
  -4  17   6       35.39       37.09     20.01 o
  -3  17   6      198.99      180.79     34.10 o
  -2  17   6       42.14       25.53     30.69 o
  -1  17   6      167.47      122.76     50.18 o
   0  17   6       38.50       28.56     20.73 o
   1  17   6      104.66       72.22     19.42 o
   2  17   6       77.79       80.11     27.77 o
   3  17   6        9.02       27.98     20.95 o
   4  17   6        1.20      -27.77     27.77 o
   5  17   6       19.22       71.59     80.87 o
 -19   1   7       29.86       10.84     18.45 o
 -18   1   7      660.91      635.42     31.67 o
 -17   1   7       20.59       26.61     18.94 o
 -16   1   7      720.40      735.41     29.02 o
 -15   1   7       12.75       14.00     14.11 o
 -14   1   7      322.85      313.36     18.01 o
 -13   1   7      430.27      456.00     18.88 o
 -12   1   7     2565.52     2565.23     70.72 o
 -11   1   7      163.89      166.98     11.77 o
 -10   1   7      379.13      390.01     18.03 o
  -9   1   7      212.34      211.49     15.10 o
  -8   1   7     2435.91     2372.49     31.33 o
  -7   1   7      396.58      391.05      7.99 o
  -6   1   7     7944.44     7752.99     85.08 o
  -5   1   7      620.82      640.44      8.83 o
  -4   1   7     2645.30     2457.39     25.23 o
  -3   1   7      882.31      857.87      9.97 o
  -2   1   7    21461.59    21431.11    210.03 o
  -1   1   7     1299.63     1261.96     13.87 o
   0   1   7    14773.08    14310.67    142.48 o
   1   1   7     2796.89     2803.45     30.87 o
   2   1   7     3633.12     3584.44     36.32 o
   3   1   7    13750.70    13691.02    135.35 o
   4   1   7     9714.51     9644.74    100.27 o
   5   1   7     3858.88     3781.17     41.78 o
   6   1   7      740.12      730.89     12.00 o
   7   1   7     3451.69     3432.02     42.40 o
   8   1   7      140.23      138.04      6.17 o
   9   1   7     4423.75     4447.25     59.22 o
  10   1   7      264.03      270.23     16.08 o
  11   1   7      145.40      132.83     10.57 o
  12   1   7       51.40       25.64     11.21 o
  13   1   7     1017.46     1081.60     24.32 o
  14   1   7      216.38      212.64     13.12 o
  15   1   7      274.20      264.51     20.46 o
  16   1   7       70.80       42.73     13.13 o
  17   1   7        3.39      -10.45     19.49 o
  18   1   7        9.97        3.94     43.85 o
 -19   2   7      171.76      169.05     46.77 o
 -18   2   7      457.36      436.16     26.18 o
 -17   2   7     1398.61     1540.79     42.63 o
 -16   2   7       13.65       18.85     28.74 o
 -15   2   7      206.91      172.35     18.21 o
 -14   2   7     2169.99     2311.24     52.17 o
 -13   2   7      741.77      775.35     24.04 o
 -12   2   7      992.03     1006.71     24.16 o
 -11   2   7      996.36     1051.40     23.25 o
 -10   2   7      133.89      168.89     10.04 o
  -9   2   7     1155.82     1157.06     27.30 o
  -8   2   7     1487.12     1483.81     21.77 o
  -7   2   7     2097.62     2039.49     26.56 o
  -6   2   7      288.61      286.29      5.77 o
  -5   2   7     4546.47     4546.34     48.94 o
  -4   2   7       51.21       50.53      5.36 o
  -3   2   7     2269.41     2127.54     22.09 o
  -2   2   7     1102.13     1143.98     12.81 o
  -1   2   7     9225.32     8937.55     89.16 o
   0   2   7      566.19      541.84      6.87 o
   1   2   7     1443.54     1395.86     16.41 o
   2   2   7     3101.64     3031.27     34.00 o
   3   2   7     5586.87     5676.67     58.72 o
   4   2   7     3444.79     3510.37     37.90 o
   5   2   7     3325.91     3327.66     36.80 o
   6   2   7     1113.15     1077.96     15.72 o
   7   2   7       14.58       12.82      5.85 o
   8   2   7     1391.54     1435.41     22.07 o
   9   2   7      145.84      136.95      6.96 o
  10   2   7      138.73      144.87      7.56 o
  11   2   7      252.84      219.05     13.64 o
  12   2   7       10.69       12.59      8.64 o
  13   2   7      222.05      198.06     13.19 o
  14   2   7       78.38       59.01     18.51 o
  15   2   7      963.03      902.90     24.97 o
  16   2   7        7.61       21.69     13.04 o
  17   2   7      434.68      417.52     39.95 o
 -19   3   7       65.01       60.89     23.77 o
 -18   3   7        3.30       13.44     18.15 o
 -17   3   7      261.86      227.97     20.31 o
 -16   3   7       25.26       36.44     14.80 o
 -15   3   7      141.37      150.64     16.13 o
 -14   3   7        0.01       -0.42     12.62 o
 -13   3   7       29.63       15.30     19.97 o
 -12   3   7        0.99       13.76     19.00 o
 -11   3   7      371.06      351.98     20.46 o
 -10   3   7       98.68       87.26      7.24 o
  -9   3   7      519.38      527.09     11.84 o
  -8   3   7       60.71       66.22      5.85 o
  -7   3   7      216.00      214.38      6.38 o
  -6   3   7      621.39      604.11     16.08 o
  -5   3   7      514.38      517.98      8.35 o
  -4   3   7     1289.11     1366.00     18.04 o
  -3   3   7       27.72       32.45      2.35 o
  -2   3   7      695.15      628.47      8.77 o
  -1   3   7      145.58      131.20      3.39 o
   0   3   7     2507.49     2552.12     27.82 o
   1   3   7     1024.23      995.12     12.02 o
   2   3   7      388.42      381.52     18.03 o
   3   3   7      567.98      602.57      8.48 o
   4   3   7      242.91      239.14      9.26 o
   5   3   7      608.92      581.57     10.16 o
   6   3   7       44.29       45.07      4.45 o
   7   3   7     2133.60     2156.83     30.19 o
   8   3   7      734.55      752.98     14.61 o
   9   3   7      311.70      300.74     14.62 o
  10   3   7        0.62        3.03      6.52 o
  11   3   7       38.25       35.64      6.89 o
  12   3   7      171.39      181.05     11.55 o
  13   3   7        0.27       14.98     10.77 o
  14   3   7      387.61      354.50     17.05 o
  15   3   7       22.03       16.89     21.44 o
  16   3   7        0.10      -13.28     13.28 o
  17   3   7       20.06       12.29     18.86 o
 -19   4   7      904.92      819.48     46.30 o
 -18   4   7      347.94      328.03     26.57 o
 -17   4   7     1209.70     1295.55     55.56 o
 -16   4   7      592.00      607.04     26.87 o
 -15   4   7      106.25       83.18     15.86 o
 -14   4   7     1215.22     1270.01     35.58 o
 -13   4   7      529.05      533.08     20.04 o
 -12   4   7     1345.77     1409.11     33.63 o
 -11   4   7       29.63       30.38      9.28 o
 -10   4   7      445.10      409.12     13.16 o
  -9   4   7       68.14       52.79      7.80 o
  -8   4   7     1095.07     1075.87     17.59 o
  -7   4   7     1123.56     1062.81     16.28 o
  -6   4   7      216.11      212.67     13.16 o
  -5   4   7       83.41       81.33      5.85 o
  -4   4   7      133.21      146.65      9.26 o
  -3   4   7     1079.55     1072.15     14.65 o
  -2   4   7     2050.43     1939.28     23.86 o
  -1   4   7    11506.62    11164.27    145.86 o
   0   4   7      926.96      906.00     12.03 o
   1   4   7     3351.79     3271.23     36.39 o
   2   4   7     4913.49     4851.14     54.08 o
   3   4   7     3033.50     2963.13     34.96 o
   4   4   7     7043.93     6978.63     78.31 o
   5   4   7      862.44      841.87     28.27 o
   6   4   7       76.50       69.67      8.28 o
   7   4   7      388.68      360.44      9.49 o
   8   4   7     1535.32     1481.02     24.84 o
   9   4   7     1757.52     1767.14     30.84 o
  10   4   7        3.06        0.60      7.21 o
  11   4   7      117.95      102.85      9.31 o
  12   4   7       51.32       24.89     15.59 o
  13   4   7        6.27       12.99     11.69 o
  14   4   7      271.31      259.95     32.16 o
  15   4   7     1596.88     1731.09     53.62 o
  16   4   7      250.62      224.13     25.72 o
  17   4   7      140.58      119.27     25.96 o
 -18   5   7      608.10      571.44     38.77 o
 -17   5   7       55.87       42.85     37.51 o
 -16   5   7      643.08      651.29     27.27 o
 -15   5   7      694.51      719.68     29.72 o
 -14   5   7       57.92       67.72     18.03 o
 -13   5   7     2376.75     2539.05     53.75 o
 -12   5   7      924.28      960.10     30.31 o
 -11   5   7        8.83       28.62     11.93 o
 -10   5   7       81.66       64.45     14.62 o
  -9   5   7     1112.70     1127.14     21.50 o
  -8   5   7      210.23      220.53      8.73 o
  -7   5   7     2039.82     2088.25     29.18 o
  -6   5   7     1180.06     1138.97     18.54 o
  -5   5   7      125.60      108.16      5.08 o
  -4   5   7       15.88       20.68      3.75 o
  -3   5   7      552.02      572.12     15.60 o
  -2   5   7     2036.50     2069.55     25.44 o
  -1   5   7        3.44       10.23      2.92 o
   0   5   7     1237.24     1164.17     16.62 o
   1   5   7      770.33      764.64     12.33 o
   2   5   7      438.04      435.66      8.76 o
   3   5   7     1223.42     1200.36     17.27 o
   4   5   7     3176.73     3199.80     38.64 o
   5   5   7       44.70       44.01      3.58 o
   6   5   7      653.85      639.21     18.03 o
   7   5   7      272.24      258.84      8.79 o
   8   5   7      301.85      301.31      9.53 o
   9   5   7      258.75      251.29     10.13 o
  10   5   7     1778.37     1795.86     34.62 o
  11   5   7        2.43        1.82      7.90 o
  12   5   7      360.33      339.22     26.80 o
  13   5   7      134.47      125.95     13.20 o
  14   5   7      257.23      251.18     20.46 o
  15   5   7       37.09       51.54     31.67 o
  16   5   7      658.14      704.52     80.40 o
  17   5   7        2.71       59.08     34.10 o
 -18   6   7      139.97      118.20     24.12 o
 -17   6   7       98.34       85.00     22.33 o
 -16   6   7        3.42       27.58     23.70 o
 -15   6   7       35.65       20.07     18.02 o
 -14   6   7      354.97      318.77     27.77 o
 -13   6   7       22.15        4.36     29.23 o
 -12   6   7      789.37      780.30     26.36 o
 -11   6   7       41.98       58.57     26.31 o
 -10   6   7       24.47        6.27     10.77 o
  -9   6   7     1242.09     1284.31     26.08 o
  -8   6   7       91.30       73.66      7.50 o
  -7   6   7     1306.20     1244.18     20.48 o
  -6   6   7      501.48      533.04     11.60 o
  -5   6   7      187.50      200.59      6.22 o
  -4   6   7      719.92      725.79     13.25 o
  -3   6   7      261.87      236.27     10.72 o
  -2   6   7        5.79        3.62      2.34 o
  -1   6   7       15.83        6.05      4.38 o
   0   6   7       71.74       83.65      6.33 o
   1   6   7        0.32       -2.53      6.82 o
   2   6   7      131.89      142.60      5.69 o
   3   6   7      281.99      283.75      7.76 o
   4   6   7      147.66      133.69      6.85 o
   5   6   7        5.87        2.71      3.04 o
   6   6   7        0.06       -3.24      3.24 o
   7   6   7      471.11      502.94     21.44 o
   8   6   7       46.50       58.68     10.23 o
   9   6   7      201.29      176.43     12.18 o
  10   6   7      394.95      405.98     32.16 o
  11   6   7      107.34      112.92     14.13 o
  12   6   7      512.04      480.24     33.62 o
  13   6   7       18.56       24.80     30.20 o
  14   6   7      160.79      109.78     42.39 o
  15   6   7       68.51      104.74     46.28 o
  16   6   7        5.84       -7.28     38.97 o
 -18   7   7      585.60      530.99     57.50 o
 -17   7   7      258.51      300.73     30.04 o
 -16   7   7      564.27      518.00     31.13 o
 -15   7   7       49.37       63.07     27.28 o
 -14   7   7      152.84      133.10     34.59 o
 -13   7   7     1594.53     1651.92     45.85 o
 -12   7   7      403.39      436.42     75.52 o
 -11   7   7      949.31     1009.02     42.40 o
 -10   7   7        3.79       18.70     10.66 o
  -9   7   7      372.14      396.58     14.02 o
  -8   7   7       17.31       15.10      7.21 o
  -7   7   7      372.03      354.90     10.29 o
  -6   7   7      932.13      960.60     17.57 o
  -5   7   7     1308.07     1301.13     22.43 o
  -4   7   7      139.28      136.99      6.33 o
  -3   7   7     1436.31     1333.34     20.04 o
  -2   7   7     1499.92     1449.54     19.75 o
  -1   7   7     1258.01     1251.03     20.38 o
   0   7   7     5355.74     5414.32     72.73 o
   1   7   7      363.87      371.88      9.65 o
   2   7   7       46.43       57.04      6.53 o
   3   7   7     1694.94     1769.64     28.28 o
   4   7   7     2408.95     2457.44     42.92 o
   5   7   7      267.66      234.22     17.54 o
   6   7   7     1166.02     1144.48     36.07 o
   7   7   7      824.27      842.75     16.94 o
   8   7   7       13.26       -3.75     10.72 o
   9   7   7     1017.30     1035.96     23.48 o
  10   7   7      511.19      491.95     17.54 o
  11   7   7      479.29      455.98     28.75 o
  12   7   7        2.91        4.33      9.83 o
  13   7   7       14.01       34.71     43.36 o
  14   7   7      752.11      724.85     36.88 o
  15   7   7      104.89      121.00     33.22 o
  16   7   7      609.11      554.62    111.59 o
 -17   8   7      254.14      199.85     32.64 o
 -16   8   7      118.70      118.60     24.36 o
 -15   8   7       85.07       74.91     19.42 o
 -14   8   7        1.56      -31.97     41.41 o
 -13   8   7      667.01      712.18     48.24 o
 -12   8   7      139.06      134.87     45.31 o
 -11   8   7     1510.58     1611.79     47.28 o
 -10   8   7       98.81       75.15     11.19 o
  -9   8   7      882.88      904.43     22.96 o
  -8   8   7      271.52      278.25     18.03 o
  -7   8   7     2160.38     2230.77     37.17 o
  -6   8   7       44.42       54.58      7.03 o
  -5   8   7     3384.81     3440.06     47.26 o
  -4   8   7        3.28        4.87      3.49 o
  -3   8   7     3695.75     3700.76     46.38 o
  -2   8   7     2415.38     2566.98     33.87 o
  -1   8   7     5461.88     5391.17     75.44 o
   0   8   7     1240.52     1211.54     21.64 o
   1   8   7     2577.77     2590.11     41.50 o
   2   8   7     1505.67     1511.46     26.03 o
   3   8   7     2292.59     2350.79     36.37 o
   4   8   7     2050.47     2131.25     35.60 o
   5   8   7     2625.96     2752.27     41.70 o
   6   8   7     1621.85     1634.36     28.56 o
   7   8   7      170.64      140.88      7.09 o
   8   8   7     2652.12     2862.89     62.92 o
   9   8   7      287.24      261.01     13.01 o
  10   8   7      539.36      456.82     38.01 o
  11   8   7      329.27      264.48     51.16 o
  12   8   7      277.50      227.11     39.47 o
  13   8   7        2.78       24.46     27.28 o
  14   8   7      448.88      491.36     40.03 o
  15   8   7       49.41       50.25     58.95 o
  16   8   7      126.43       33.52     36.05 o
 -16   9   7        0.86      -36.21     46.77 o
 -15   9   7      338.45      354.27     27.70 o
 -14   9   7       39.24       48.15     19.56 o
 -13   9   7      475.04      418.62     41.42 o
 -12   9   7       81.95       94.21     16.29 o
 -11   9   7      200.13      210.48     16.22 o
 -10   9   7      726.17      743.94     24.26 o
  -9   9   7        1.61       -6.11     23.87 o
  -8   9   7        0.36      -11.69     11.69 o
  -7   9   7       20.54       27.28      9.28 o
  -6   9   7      417.50      407.71     23.39 o
  -5   9   7      471.65      476.61      9.31 o
  -4   9   7     1117.06     1121.20     18.31 o
  -3   9   7      765.62      757.40     13.51 o
  -2   9   7      880.65      888.66     20.47 o
  -1   9   7      760.28      750.74     15.50 o
   0   9   7       55.59       58.35      8.44 o
   1   9   7      107.09      109.59      9.17 o
   2   9   7        5.82        0.49      9.26 o
   3   9   7      654.49      655.74     15.85 o
   4   9   7       69.12       55.46     14.13 o
   5   9   7       56.40       47.82      7.49 o
   6   9   7      960.20      962.01     39.96 o
   7   9   7        3.28        7.75      7.21 o
   8   9   7      162.10      157.82     17.54 o
   9   9   7        2.14        1.99      7.64 o
  10   9   7       36.27       36.84     10.72 o
  11   9   7      303.98      282.83     44.34 o
  12   9   7      109.06       99.28     17.89 o
  13   9   7        0.02       30.04     20.64 o
  14   9   7       14.05       -3.61     78.92 o
  15   9   7       48.58       55.85     31.43 o
 -16  10   7       11.43       21.70     26.36 o
 -15  10   7       40.70       29.26     29.72 o
 -14  10   7      146.58      123.25     23.87 o
 -13  10   7      277.53      227.52     30.21 o
 -12  10   7        9.51       -7.64     17.54 o
 -11  10   7      543.13      526.22     22.31 o
 -10  10   7      103.64      111.30     14.45 o
  -9  10   7      115.03      100.46     12.63 o
  -8  10   7      115.20       92.66     11.04 o
  -7  10   7     2472.38     2684.05     48.89 o
  -6  10   7      532.56      503.34     15.90 o
  -5  10   7     2174.27     2232.60     37.52 o
  -4  10   7      122.21      113.28      6.82 o
  -3  10   7     1130.74     1153.24     18.13 o
  -2  10   7      750.59      744.29     18.03 o
  -1  10   7     6940.65     7263.68     99.85 o
   0  10   7        8.29       13.46      7.49 o
   1  10   7     3777.82     3910.96     63.92 o
   2  10   7     4056.56     4306.52     74.73 o
   3  10   7     1467.63     1458.39     31.69 o
   4  10   7     3563.74     3635.34     58.07 o
   5  10   7      876.60      906.64     26.80 o
   6  10   7      721.01      744.34     18.33 o
   7  10   7       47.54       54.53      9.01 o
   8  10   7     1876.53     1754.38    142.85 o
   9  10   7      506.72      459.84     52.62 o
  10  10   7      565.18      568.33     26.39 o
  11  10   7       35.83       -1.36     29.23 o
  12  10   7      172.21      134.06     20.56 o
  13  10   7      250.16      259.97     53.11 o
  14  10   7      267.32      178.94     33.08 o
 -15  11   7       57.46       98.12     34.80 o
 -14  11   7      217.93      236.93     29.87 o
 -13  11   7      104.70       90.77     16.78 o
 -12  11   7      238.82      241.05     20.27 o
 -11  11   7        4.16        7.31     12.87 o
 -10  11   7      719.86      757.10     25.85 o
  -9  11   7       60.23       82.65     19.97 o
  -8  11   7     2239.16     2281.46     49.93 o
  -7  11   7     1040.50     1098.25     37.53 o
  -6  11   7      588.69      590.09     17.73 o
  -5  11   7      392.31      414.37     14.04 o
  -4  11   7       96.31       96.38      9.31 o
  -3  11   7      689.92      683.41     14.92 o
  -2  11   7      852.83      873.03     17.67 o
  -1  11   7      236.62      238.17     13.16 o
   0  11   7      699.63      717.57     34.60 o
   1  11   7       99.24       92.51     10.36 o
   2  11   7      438.16      477.08     14.68 o
   3  11   7      853.16      833.14     48.25 o
   4  11   7      956.69      981.14     24.87 o
   5  11   7        2.68       -8.77      8.77 o
   6  11   7      154.65      148.22     22.41 o
   7  11   7      240.05      208.91     19.00 o
   8  11   7      586.87      603.89     45.80 o
   9  11   7      493.58      516.54     27.29 o
  10  11   7     1554.86     1530.84    102.36 o
  11  11   7       78.17       45.32     39.95 o
  12  11   7       15.39      -21.18     49.20 o
  13  11   7      589.66      531.35     64.32 o
 -14  12   7       13.99      -23.40     23.40 o
 -13  12   7       68.88       71.62     22.05 o
 -12  12   7        4.06       31.49     22.24 o
 -11  12   7        3.31      -14.80     14.80 o
 -10  12   7       68.86       80.84     17.49 o
  -9  12   7      423.32      417.27     19.64 o
  -8  12   7      139.80      147.64     22.90 o
  -7  12   7       95.62      102.47     17.54 o
  -6  12   7      749.19      816.55     23.88 o
  -5  12   7      288.71      282.97     13.16 o
  -4  12   7      495.46      502.84     16.08 o
  -3  12   7      685.68      706.78     32.16 o
  -2  12   7      174.32      156.70     17.54 o
  -1  12   7     1072.01     1091.49     23.54 o
   0  12   7       22.65       17.74      9.97 o
   1  12   7        0.79       -4.12      9.74 o
   2  12   7       65.75       54.52     12.67 o
   3  12   7      450.77      453.65     17.52 o
   4  12   7     1087.82     1082.25     55.56 o
   5  12   7      220.31      187.89     14.18 o
   6  12   7      345.13      293.55     50.67 o
   7  12   7      307.55      290.12     55.06 o
   8  12   7      573.20      584.77     50.68 o
   9  12   7      288.73      236.11     23.07 o
  10  12   7       22.61       23.13     19.56 o
  11  12   7      293.88      262.91     54.08 o
  12  12   7       37.95       -9.47     23.35 o
  13  12   7       37.93       33.52     31.31 o
 -13  13   7      328.15      316.03     35.57 o
 -12  13   7      908.38      855.25     50.68 o
 -11  13   7       11.26      -12.86     15.40 o
 -10  13   7       14.35        0.97     15.59 o
  -9  13   7      293.70      251.57     26.80 o
  -8  13   7        4.37       17.38     12.40 o
  -7  13   7      106.12       75.46     12.81 o
  -6  13   7      794.37      820.68     41.42 o
  -5  13   7      111.20      122.11     21.44 o
  -4  13   7       81.70       67.43     11.69 o
  -3  13   7      448.06      421.28     24.36 o
  -2  13   7      689.54      669.48     43.37 o
  -1  13   7      109.83       98.12     12.06 o
   0  13   7      522.46      548.86     19.14 o
   1  13   7       51.82       80.33     13.59 o
   2  13   7       40.52       20.66     13.32 o
   3  13   7      225.45      200.28     20.46 o
   4  13   7      805.70      781.37     23.57 o
   5  13   7       96.54       88.23     19.97 o
   6  13   7      323.55      312.81     21.61 o
   7  13   7      278.78      282.10     21.86 o
   8  13   7       58.17       73.70     23.87 o
   9  13   7      320.51      305.58     31.67 o
  10  13   7       39.32       23.09     19.29 o
  11  13   7        2.94       51.64     23.11 o
 -12  14   7      435.17      372.98     26.34 o
 -11  14   7      180.45      151.67     18.63 o
 -10  14   7      244.02      194.30     19.71 o
  -9  14   7       76.80       55.25     19.49 o
  -8  14   7      225.81      218.35     18.63 o
  -7  14   7       57.85       35.90     13.42 o
  -6  14   7      179.38      174.18     19.00 o
  -5  14   7      166.62      175.57     16.27 o
  -4  14   7       92.01       86.10     18.03 o
  -3  14   7       34.25       53.57     18.51 o
  -2  14   7      843.85      906.27     41.42 o
  -1  14   7       36.42       40.66     16.50 o
   0  14   7      102.49       96.74     20.95 o
   1  14   7       26.57       35.52     40.44 o
   2  14   7      277.41      286.63     23.87 o
   3  14   7       16.37        3.07     29.23 o
   4  14   7       22.30       18.38     23.87 o
   5  14   7      884.05      891.74     34.34 o
   6  14   7       16.80       25.05     17.08 o
   7  14   7      346.07      320.00     33.13 o
   8  14   7       58.04       67.34     21.31 o
   9  14   7      116.19      104.03     20.62 o
  10  14   7        2.30       -7.87     24.55 o
 -10  15   7      189.22      168.67     22.39 o
  -9  15   7        0.21      -14.52     18.00 o
  -8  15   7       44.56       23.28     28.74 o
  -7  15   7       15.07        7.30     17.41 o
  -6  15   7       23.30       24.08     16.62 o
  -5  15   7      151.53      121.41     19.00 o
  -4  15   7      557.66      523.38     27.51 o
  -3  15   7      169.24      189.03     35.08 o
  -2  15   7       96.67      100.83     16.87 o
  -1  15   7      136.06      122.12     18.41 o
   0  15   7       57.80       55.20     28.74 o
   1  15   7       24.76       21.83     15.77 o
   2  15   7      133.13      152.69     47.26 o
   3  15   7      352.82      356.05     31.67 o
   4  15   7       57.55       41.36     24.85 o
   5  15   7       35.86       45.99     38.00 o
   6  15   7      160.37      145.43     24.85 o
   7  15   7       25.05       15.91     23.58 o
   8  15   7      176.99      148.28     24.82 o
   9  15   7        3.61       15.30     26.79 o
  -8  16   7      296.86      299.13     56.52 o
  -7  16   7      379.74      363.53     27.59 o
  -6  16   7       63.76       38.08     21.92 o
  -5  16   7        7.71      -16.57     16.57 o
  -4  16   7       93.87       71.80     24.85 o
  -3  16   7        1.94      -11.22     17.66 o
  -2  16   7        1.65      -19.63     19.63 o
  -1  16   7      227.87      223.72     22.90 o
   0  16   7       93.34       82.16     25.82 o
   1  16   7        2.64       -6.21     15.92 o
   2  16   7      375.42      357.60     47.26 o
   3  16   7      407.36      447.84     46.29 o
   4  16   7       80.30       76.49     23.70 o
   5  16   7       12.88       32.70     24.85 o
   6  16   7      140.33      121.93     27.99 o
   7  16   7        3.91      -21.92     21.92 o
  -5  17   7      335.62      349.81     30.21 o
  -4  17   7       98.36       71.62     41.41 o
  -3  17   7      144.54      143.11     21.57 o
  -2  17   7      266.77      290.29     25.98 o
  -1  17   7       44.07       49.98     23.37 o
   0  17   7      315.51      281.56     33.62 o
   1  17   7      143.79      105.38     39.46 o
   2  17   7      183.06      191.06     26.19 o
   3  17   7      237.35      204.30     43.85 o
   4  17   7      223.95      184.09     64.80 o
 -19   0   8      674.59      623.72     49.13 o
 -18   0   8        3.95       35.08     25.34 o
 -17   0   8     1807.25     2141.99     84.65 o
 -16   0   8       77.67       82.82     22.43 o
 -15   0   8     1787.20     1920.75     66.22 o
 -14   0   8     1670.70     1697.45     57.18 o
 -13   0   8     3628.89     3712.92     89.10 o
 -12   0   8     5495.94     5817.96    128.23 o
 -11   0   8     1173.53     1246.86     37.24 o
 -10   0   8     5730.14     5853.43    113.06 o
  -9   0   8       11.66       -1.95      9.74 o
  -8   0   8       29.07       23.38      6.82 o
  -7   0   8     1738.91     1776.07     33.40 o
  -6   0   8      554.21      537.05     12.87 o
  -5   0   8     3335.18     3244.80     50.03 o
  -4   0   8    11248.69    11540.65    167.04 o
  -3   0   8     8033.95     8183.45    127.67 o
  -2   0   8     7960.55     7578.65    108.34 o
  -1   0   8     3007.25     2850.48     41.58 o
   0   0   8      939.33      905.80     17.20 o
   1   0   8      666.61      692.12     13.59 o
   2   0   8     6513.22     6504.76    101.79 o
   3   0   8     4263.91     4199.54     65.17 o
   4   0   8    10505.96    10622.24    150.01 o
   5   0   8     4137.11     4189.14     68.90 o
   6   0   8     6435.15     6722.43    113.09 o
   7   0   8      331.54      300.15     11.13 o
   8   0   8     9969.18    10174.72    181.09 o
   9   0   8      734.46      737.83     22.68 o
  10   0   8      654.48      686.14     23.44 o
  11   0   8      373.15      397.60     18.94 o
  12   0   8       60.32       63.33     15.60 o
  13   0   8      227.93      236.79     18.67 o
  14   0   8       66.98       63.33     17.55 o
  15   0   8     1056.77     1062.43     42.29 o
  16   0   8       84.99       63.33     24.37 o
  17   0   8       98.51       90.62     24.38 o
 -19   1   8       21.22       -0.97     23.38 o
 -18   1   8       37.31       27.00     18.20 o
 -17   1   8       13.29       17.24     38.97 o
 -16   1   8      298.20      312.77     39.95 o
 -15   1   8       13.48        2.92     24.36 o
 -14   1   8      373.11      381.19     20.16 o
 -13   1   8     1617.54     1672.57     64.35 o
 -12   1   8      272.53      269.23     13.23 o
 -11   1   8      875.52      921.13     21.02 o
 -10   1   8      145.67      138.32     14.13 o
  -9   1   8        4.40        0.97      6.82 o
  -8   1   8      209.15      225.33      9.74 o
  -7   1   8      589.31      625.51     11.45 o
  -6   1   8       33.27       30.70      4.14 o
  -5   1   8      171.91      181.85      4.62 o
  -4   1   8     1228.20     1273.54     15.87 o
  -3   1   8     4444.91     4325.03     44.78 o
  -2   1   8      385.75      387.57     10.23 o
  -1   1   8      283.67      252.43      4.50 o
   0   1   8      149.76      135.27      3.20 o
   1   1   8      171.40      176.87      4.35 o
   2   1   8      228.54      222.78      4.47 o
   3   1   8       25.35       22.99      2.34 o
   4   1   8     4787.76     4781.90     49.58 o
   5   1   8     1121.86     1114.90     14.12 o
   6   1   8      675.63      662.33     10.73 o
   7   1   8     2960.73     2893.93     38.06 o
   8   1   8        4.96       12.77      6.09 o
   9   1   8      696.79      689.05     14.85 o
  10   1   8        5.36        6.28      9.26 o
  11   1   8      239.07      237.30     11.36 o
  12   1   8      137.89      146.65     43.85 o
  13   1   8      539.71      540.48     23.88 o
  14   1   8       85.13       61.47     21.44 o
  15   1   8      132.08      148.82     30.21 o
  16   1   8       82.45      115.05     59.92 o
  17   1   8       54.34       32.64     24.85 o
 -19   2   8      221.21      183.91     40.93 o
 -18   2   8       83.01      119.22     19.96 o
 -17   2   8     1226.46     1292.97     47.28 o
 -16   2   8       51.24       49.69     14.97 o
 -15   2   8       99.37       87.08     22.90 o
 -14   2   8      422.58      391.64     21.13 o
 -13   2   8     1117.99     1102.09     28.85 o
 -12   2   8      237.48      224.39     12.50 o
 -11   2   8     1649.19     1647.70     31.20 o
 -10   2   8       27.85       17.27      7.49 o
  -9   2   8      279.58      295.71      8.85 o
  -8   2   8    10468.39    10343.28    122.15 o
  -7   2   8     1610.22     1600.77     21.60 o
  -6   2   8     1164.30     1148.15     16.00 o
  -5   2   8        0.98        5.85      3.04 o
  -4   2   8      423.87      461.49      7.63 o
  -3   2   8      496.00      575.20      7.94 o
  -2   2   8     2121.71     2224.76     24.27 o
  -1   2   8     9223.27     9338.72    116.71 o
   0   2   8     1188.53     1173.65     14.48 o
   1   2   8     3090.48     3024.39     34.85 o
   2   2   8     8518.30     8429.55     94.92 o
   3   2   8       11.49       14.92      3.41 o
   4   2   8     5735.64     5826.30     62.50 o
   5   2   8      159.05      165.39      4.59 o
   6   2   8      353.72      351.32      7.33 o
   7   2   8      703.88      680.90     12.34 o
   8   2   8     1005.36     1055.22     17.20 o
   9   2   8      174.19      153.36      7.10 o
  10   2   8      516.44      556.07     14.15 o
  11   2   8      137.73      139.61      8.49 o
  12   2   8       78.05       73.37      8.89 o
  13   2   8      997.47     1016.81     23.37 o
  14   2   8      176.91      184.04     14.10 o
  15   2   8       98.51       99.60     20.95 o
  16   2   8      415.08      368.50     21.79 o
  17   2   8      161.83       92.76     34.59 o
 -19   3   8      244.88      169.76     27.56 o
 -18   3   8     1384.55     1435.13     47.19 o
 -17   3   8      423.58      348.87     23.15 o
 -16   3   8      250.11      225.20     18.93 o
 -15   3   8      568.69      619.30     24.00 o
 -14   3   8        6.09        9.48     30.69 o
 -13   3   8     1478.39     1532.67     32.19 o
 -12   3   8     1712.23     1756.02     32.61 o
 -11   3   8       98.91       96.16     19.97 o
 -10   3   8      705.00      733.00     15.45 o
  -9   3   8     4158.17     4251.61     73.23 o
  -8   3   8       18.67       25.13     16.08 o
  -7   3   8     4838.53     4771.38     62.04 o
  -6   3   8      321.10      299.01      6.86 o
  -5   3   8       17.37       18.61      3.90 o
  -4   3   8     1542.50     1564.99     19.05 o
  -3   3   8       61.30       76.51      7.31 o
  -2   3   8     5362.60     5133.50     59.06 o
  -1   3   8      342.34      349.37     10.72 o
   0   3   8    11369.61    11405.89    116.91 o
   1   3   8       52.00       45.06      9.26 o
   2   3   8     2724.76     2744.57     32.29 o
   3   3   8    11205.87    11159.63    120.31 o
   4   3   8     2036.21     2006.64     23.65 o
   5   3   8      675.93      690.46     21.93 o
   6   3   8     1651.48     1648.71     31.69 o
   7   3   8     1074.93     1042.42     22.42 o
   8   3   8      466.47      475.85     11.18 o
   9   3   8     3554.53     3639.13     51.03 o
  10   3   8     3308.27     3490.27     52.30 o
  11   3   8      839.77      890.68     20.03 o
  12   3   8      130.95      120.09     10.19 o
  13   3   8      910.47      918.77     23.18 o
  14   3   8        7.63       18.74     16.08 o
  15   3   8      379.43      365.88     18.45 o
  16   3   8      363.68      259.55     55.54 o
  17   3   8       18.72        5.44     22.28 o
 -18   4   8      197.05      159.64     25.00 o
 -17   4   8       54.40       67.56     20.54 o
 -16   4   8      547.80      568.64     26.77 o
 -15   4   8      390.98      354.18     21.16 o
 -14   4   8      217.14      187.55     18.22 o
 -13   4   8        2.69        3.67     11.92 o
 -12   4   8       18.67        0.94      9.83 o
 -11   4   8        4.46       -0.66      9.57 o
 -10   4   8      119.05      124.86     12.67 o
  -9   4   8      129.44      123.41      6.84 o
  -8   4   8     1421.86     1461.77     22.20 o
  -7   4   8       31.68       41.25     13.15 o
  -6   4   8      130.34      142.66      5.48 o
  -5   4   8      307.57      306.24     13.16 o
  -4   4   8      995.19      972.27     23.40 o
  -3   4   8        3.79       18.74      3.39 o
  -2   4   8        2.67        4.87      2.61 o
  -1   4   8     3675.72     3616.96     41.36 o
   0   4   8      159.52      155.63      9.74 o
   1   4   8     3378.54     3387.42     63.47 o
   2   4   8      301.24      290.19      5.74 o
   3   4   8       37.96       34.36      2.63 o
   4   4   8      184.11      174.55      5.85 o
   5   4   8      343.76      365.12      8.32 o
   6   4   8       17.81       13.41      5.85 o
   7   4   8      854.03      871.04     16.05 o
   8   4   8       55.61       74.36      6.54 o
   9   4   8     2428.47     2452.73     48.28 o
  10   4   8      275.98      259.29     11.18 o
  11   4   8      905.75      973.04     39.96 o
  12   4   8      348.28      372.86     17.29 o
  13   4   8        4.74       18.42     21.92 o
  14   4   8      608.86      584.37     23.68 o
  15   4   8       53.20       40.74     19.49 o
  16   4   8       21.16       33.50     21.54 o
  17   4   8      465.72      418.25     29.83 o
 -18   5   8        7.99      -19.66     19.66 o
 -17   5   8       84.47       83.50     22.17 o
 -16   5   8      647.93      694.69     63.35 o
 -15   5   8      126.50      123.84     37.51 o
 -14   5   8      142.60      128.63     24.85 o
 -13   5   8     1730.88     1856.70     82.39 o
 -12   5   8      108.97      126.77     18.03 o
 -11   5   8      643.56      657.01     49.22 o
 -10   5   8     1249.15     1278.37     28.03 o
  -9   5   8      242.36      246.43     11.13 o
  -8   5   8      683.45      654.53     14.12 o
  -7   5   8      120.83       99.95     16.56 o
  -6   5   8      135.94      142.76      5.69 o
  -5   5   8      852.19      867.28     14.14 o
  -4   5   8      151.99      121.13      9.26 o
  -3   5   8      446.79      427.48      7.67 o
  -2   5   8      865.03      852.58     12.79 o
  -1   5   8      432.15      444.09      7.10 o
   0   5   8        5.62       21.80      3.49 o
   1   5   8       83.51       84.31      8.28 o
   2   5   8       74.61       64.86      4.53 o
   3   5   8      156.03      154.57      5.85 o
   4   5   8    13512.17    13723.00    179.11 o
   5   5   8      822.74      865.23     14.69 o
   6   5   8      594.15      638.23     12.87 o
   7   5   8     2620.39     2664.89     39.11 o
   8   5   8       32.10       38.99      7.21 o
   9   5   8     1093.55     1125.54     22.61 o
  10   5   8       23.14       26.65      9.74 o
  11   5   8       81.97       83.00      9.74 o
  12   5   8        7.51       24.64     14.13 o
  13   5   8      107.60       98.79     18.51 o
  14   5   8      661.62      579.57     53.11 o
  15   5   8       41.94       60.81     19.26 o
  16   5   8       76.77       69.31     20.11 o
 -18   6   8      669.96      593.08     37.46 o
 -17   6   8      473.12      507.27     35.70 o
 -16   6   8        9.72      -18.02     18.02 o
 -15   6   8      289.42      253.36     23.24 o
 -14   6   8     1552.79     1620.02     46.69 o
 -13   6   8      226.04      239.45     26.31 o
 -12   6   8     2709.50     2887.88     58.79 o
 -11   6   8      159.49      172.24     14.47 o
 -10   6   8      332.62      351.15     32.65 o
  -9   6   8     1618.68     1660.30     29.54 o
  -8   6   8      458.85      471.46     13.55 o
  -7   6   8      919.25      913.52     16.99 o
  -6   6   8      153.07      145.88      5.86 o
  -5   6   8     1286.92     1297.04     20.76 o
  -4   6   8      421.38      429.13     17.05 o
  -3   6   8      523.52      500.66      8.93 o
  -2   6   8     2071.49     2090.67     27.48 o
  -1   6   8     3252.77     3171.88     41.82 o
   0   6   8     1071.01     1078.37     16.29 o
   1   6   8      530.46      515.69     13.64 o
   2   6   8     1383.22     1365.67     20.56 o
   3   6   8     5749.36     5905.41     95.78 o
   4   6   8     3077.48     3085.36     43.18 o
   5   6   8     5036.55     5089.39     64.13 o
   6   6   8      597.90      666.08     14.15 o
   7   6   8      142.66      155.54      8.34 o
   8   6   8     4407.26     4605.10     72.15 o
   9   6   8      271.33      282.45     12.89 o
  10   6   8      393.02      336.50     37.52 o
  11   6   8      129.91      113.07     23.39 o
  12   6   8      100.52      105.60     13.64 o
  13   6   8      250.79      202.04     18.03 o
  14   6   8      530.91      439.19     68.22 o
  15   6   8     1040.01     1069.63    116.48 o
  16   6   8      208.61      229.00     34.80 o
 -17   7   8       78.89       64.79     23.43 o
 -16   7   8      406.46      405.13     28.22 o
 -15   7   8        8.28       75.09     17.79 o
 -14   7   8      594.47      592.79     29.99 o
 -13   7   8      147.17      177.38     18.30 o
 -12   7   8      579.09      561.19     23.05 o
 -11   7   8     1154.82     1195.88     29.83 o
 -10   7   8      318.41      288.19     22.41 o
  -9   7   8       58.32       62.01     11.69 o
  -8   7   8     1091.73     1071.39     22.18 o
  -7   7   8       12.68       15.25     17.05 o
  -6   7   8     1192.49     1251.44     20.33 o
  -5   7   8     2943.32     2921.28     41.08 o
  -4   7   8     3050.84     3030.80     41.87 o
  -3   7   8     6136.04     6145.53     74.60 o
  -2   7   8      129.25      124.67      7.80 o
  -1   7   8     1975.36     2028.95     29.91 o
   0   7   8      441.81      410.48     19.00 o
   1   7   8     1598.47     1519.68     23.11 o
   2   7   8      226.66      219.24      8.09 o
   3   7   8        2.94        5.78     11.21 o
   4   7   8     1101.30     1064.99     19.69 o
   5   7   8     1202.88     1269.66     55.08 o
   6   7   8       66.59       81.22     10.23 o
   7   7   8     1271.44     1293.47     26.32 o
   8   7   8       34.13       30.17     10.72 o
   9   7   8      315.99      323.32     14.13 o
  10   7   8      157.78      166.46     22.90 o
  11   7   8       11.71       14.37     22.90 o
  12   7   8        4.45      -10.69     10.69 o
  13   7   8       54.36       41.96     22.90 o
  14   7   8      131.28       77.01     33.13 o
  15   7   8       53.48       32.33     61.87 o
  16   7   8        2.51       -7.42     26.39 o
 -17   8   8      380.08      322.29     30.47 o
 -16   8   8      123.87       95.97     22.39 o
 -15   8   8       34.16       19.49     28.26 o
 -14   8   8      340.57      344.72     24.67 o
 -13   8   8       85.06       61.73     17.79 o
 -12   8   8       20.74       37.95     13.13 o
 -11   8   8       60.70       54.96     11.66 o
 -10   8   8       80.73      105.21     11.95 o
  -9   8   8      277.97      258.02     13.64 o
  -8   8   8     1530.92     1530.93     28.54 o
  -7   8   8        3.31       10.98      7.49 o
  -6   8   8       19.68       24.19      5.02 o
  -5   8   8      226.20      212.83      7.09 o
  -4   8   8      889.64      903.65     19.98 o
  -3   8   8      314.17      271.44      6.14 o
  -2   8   8     1048.05     1021.74     34.61 o
  -1   8   8     4592.93     4579.39    102.05 o
   0   8   8       49.91       59.93      5.91 o
   1   8   8     1486.07     1486.04     25.06 o
   2   8   8     1355.55     1365.65     24.25 o
   3   8   8      631.49      638.41     15.12 o
   4   8   8     1101.17     1136.75     26.32 o
   5   8   8      610.21      652.61     15.19 o
   6   8   8       12.78       24.21      6.82 o
   7   8   8      156.44      189.21     11.31 o
   8   8   8      281.76      272.28     12.96 o
   9   8   8     1033.16     1101.94     25.19 o
  10   8   8      719.80      758.78     24.31 o
  11   8   8       25.48        7.79     14.62 o
  12   8   8       35.03       31.79     17.56 o
  13   8   8      164.95      110.82     52.62 o
  14   8   8      229.62      205.39     33.38 o
  15   8   8       69.14       47.91     63.82 o
 -16   9   8      610.28      527.68     35.57 o
 -15   9   8       53.09       41.83     20.46 o
 -14   9   8      237.40      217.86     21.36 o
 -13   9   8      784.44      796.48     33.49 o
 -12   9   8     2256.43     2533.09     70.70 o
 -11   9   8       50.43       37.87     23.38 o
 -10   9   8     1122.01     1186.71     29.73 o
  -9   9   8     3222.16     3470.49     61.72 o
  -8   9   8      432.44      451.61     16.68 o
  -7   9   8     5621.58     5843.57     85.94 o
  -6   9   8     3234.61     3316.24     51.41 o
  -5   9   8      126.48      129.15      8.77 o
  -4   9   8      259.80      243.07     13.64 o
  -3   9   8     1393.11     1430.13     21.77 o
  -2   9   8     1897.22     1964.32     31.25 o
  -1   9   8     2437.51     2430.05     36.45 o
   0   9   8     2185.51     2174.26     36.09 o
   1   9   8     1618.04     1680.98     30.98 o
   2   9   8      188.97      207.71     11.09 o
   3   9   8     6807.09     7058.59     99.10 o
   4   9   8      458.99      478.16     13.47 o
   5   9   8      427.52      447.69     20.95 o
   6   9   8       17.39       20.64      7.49 o
   7   9   8     1081.17     1089.70     24.71 o
   8   9   8       29.84       25.57      8.63 o
   9   9   8     1562.82     1654.09     55.57 o
  10   9   8      370.16      330.20     96.96 o
  11   9   8      430.65      347.36     22.85 o
  12   9   8      310.75      179.86     36.54 o
  13   9   8      575.55      627.25     42.27 o
  14   9   8       22.44       38.31     34.88 o
 -15  10   8       13.86       18.32     20.54 o
 -14  10   8        1.25       35.75     19.26 o
 -13  10   8        1.03      -16.36     16.36 o
 -12  10   8       99.67       92.05     25.33 o
 -11  10   8      434.24      454.26     24.36 o
 -10  10   8        8.33       -7.25     14.62 o
  -9  10   8     1170.81     1244.38     30.34 o
  -8  10   8     1002.28     1021.16     26.02 o
  -7  10   8      294.46      269.56     25.34 o
  -6  10   8     1024.68     1098.88     23.54 o
  -5  10   8      136.49      114.31     14.13 o
  -4  10   8      307.39      309.88      8.94 o
  -3  10   8       34.58       37.92      6.19 o
  -2  10   8       43.43       33.08      6.33 o
  -1  10   8      798.21      767.92     16.36 o
   0  10   8     1595.60     1642.91     28.11 o
   1  10   8      112.66      108.19      8.63 o
   2  10   8     1495.49     1509.36     29.73 o
   3  10   8       40.86       30.69      8.27 o
   4  10   8      254.79      261.10     11.80 o
   5  10   8       18.72       17.05      8.96 o
   6  10   8        6.09        0.70      8.43 o
   7  10   8        2.86       15.29      9.15 o
   8  10   8       69.45       54.71     11.48 o
   9  10   8      736.17      720.45     65.30 o
  10  10   8      328.05      315.80     23.06 o
  11  10   8      199.17      172.98     28.75 o
  12  10   8      298.51      237.93     72.11 o
  13  10   8       15.28      -26.69     26.69 o
  14  10   8      207.72      224.85     36.04 o
 -15  11   8        5.17        4.26     57.97 o
 -14  11   8      263.68      250.90     26.58 o
 -13  11   8      612.01      625.89     31.53 o
 -12  11   8      652.65      636.91     27.25 o
 -11  11   8      467.20      459.35     44.83 o
 -10  11   8       20.63        7.23     14.23 o
  -9  11   8      114.42      118.97     15.24 o
  -8  11   8       79.47       97.52     12.36 o
  -7  11   8      307.56      305.39     14.87 o
  -6  11   8       78.57       98.75     19.49 o
  -5  11   8       17.10       24.13      8.26 o
  -4  11   8      266.34      258.60     10.93 o
  -3  11   8     1359.63     1386.66     25.93 o
  -2  11   8      279.61      262.63      9.62 o
  -1  11   8      265.11      273.48     10.47 o
   0  11   8      129.90      120.15      8.69 o
   1  11   8       25.19       27.79     11.21 o
   2  11   8       73.89       79.26     33.13 o
   3  11   8     1165.05     1305.69     42.40 o
   4  11   8     1508.37     1580.08     54.60 o
   5  11   8     1029.08     1052.14     27.42 o
   6  11   8        7.85       15.65     39.95 o
   7  11   8      747.19      717.36     44.83 o
   8  11   8     1037.10     1078.91     34.38 o
   9  11   8     1326.63     1388.00     43.12 o
  10  11   8      207.03      160.79     20.64 o
  11  11   8      130.08      133.53     25.36 o
  12  11   8      169.39      190.48     60.41 o
  13  11   8        5.72       -5.58     38.97 o
 -14  12   8      599.07      598.70     38.66 o
 -13  12   8      198.56      199.05     52.62 o
 -12  12   8      521.01      535.93     27.21 o
 -11  12   8      138.82      123.24     17.10 o
 -10  12   8      145.61      136.03     18.02 o
  -9  12   8      148.43      125.46     16.52 o
  -8  12   8      156.47      154.46     13.14 o
  -7  12   8     1025.61     1085.68     34.60 o
  -6  12   8       42.67       45.41     10.67 o
  -5  12   8      982.87     1051.05     23.59 o
  -4  12   8      546.41      569.90     18.04 o
  -3  12   8      248.57      271.86     19.00 o
  -2  12   8     1789.57     1897.90     35.29 o
  -1  12   8      466.57      458.49     14.65 o
   0  12   8      163.68      179.20     11.99 o
   1  12   8        4.94        0.27      7.21 o
   2  12   8      215.60      238.03     18.51 o
   3  12   8      854.45      867.43     23.80 o
   4  12   8      471.69      447.07     17.86 o
   5  12   8     1229.06     1310.81     54.59 o
   6  12   8      408.72      380.56     24.85 o
   7  12   8       28.44       43.89     16.05 o
   8  12   8     1272.35     1425.01     44.53 o
   9  12   8       54.15      -18.73     18.73 o
  10  12   8      123.66       81.10     24.69 o
  11  12   8       25.87       67.27     23.70 o
  12  12   8       63.80       88.18     47.74 o
 -13  13   8       51.11      -28.74     28.74 o
 -12  13   8       19.56       64.56     21.33 o
 -11  13   8      105.83      107.03     22.90 o
 -10  13   8        1.72      -13.42     13.42 o
  -9  13   8      141.33      134.68     15.48 o
  -8  13   8        9.26       13.79     13.32 o
  -7  13   8        8.97       -0.50     10.66 o
  -6  13   8      262.49      274.91     17.54 o
  -5  13   8      163.04      153.05     14.28 o
  -4  13   8      615.61      625.23     22.42 o
  -3  13   8      514.82      510.64     20.47 o
  -2  13   8       63.12       55.54     12.05 o
  -1  13   8       10.46       14.09      9.26 o
   0  13   8       37.50       25.20     10.27 o
   1  13   8       19.21       32.56     24.85 o
   2  13   8        1.59       21.86     18.51 o
   3  13   8       91.06       87.12     14.03 o
   4  13   8      783.25      766.87     53.60 o
   5  13   8        6.42       -8.77     16.36 o
   6  13   8      609.21      603.56     38.01 o
   7  13   8       58.71       46.02     19.49 o
   8  13   8      361.06      310.82     33.62 o
   9  13   8      204.79      213.75     70.65 o
  10  13   8      126.50       86.89     23.88 o
  11  13   8       54.21       43.12     24.57 o
 -11  14   8       14.67       24.00     18.71 o
 -10  14   8        9.34       14.04     16.79 o
  -9  14   8        9.19       24.60     19.08 o
  -8  14   8      393.69      393.60     24.39 o
  -7  14   8        1.16      -13.64     15.04 o
  -6  14   8       13.43       16.56     13.28 o
  -5  14   8      103.34       85.80     15.41 o
  -4  14   8      168.70      141.56     16.08 o
  -3  14   8       25.01       17.54     22.90 o
  -2  14   8        5.88       24.22     16.87 o
  -1  14   8      650.44      673.28     29.20 o
   0  14   8      383.66      392.08     21.44 o
   1  14   8      456.04      411.18     22.90 o
   2  14   8      288.68      264.21     20.46 o
   3  14   8       24.84       25.03     15.10 o
   4  14   8      389.56      357.12     28.22 o
   5  14   8       46.80       41.65     21.05 o
   6  14   8       73.79       58.84     32.64 o
   7  14   8        0.13       -2.89     20.12 o
   8  14   8      208.53      156.92     28.05 o
   9  14   8      209.06      260.05     29.65 o
 -10  15   8       87.86      133.54     36.05 o
  -9  15   8      270.47      219.64     38.98 o
  -8  15   8      103.52       91.67     20.02 o
  -7  15   8      244.11      253.52     22.21 o
  -6  15   8       86.78       81.10     16.95 o
  -5  15   8       47.81       39.15     17.41 o
  -4  15   8       32.80       37.50     17.41 o
  -3  15   8       14.08       30.42     15.79 o
  -2  15   8      338.57      338.26     57.49 o
  -1  15   8       99.51      109.23     21.71 o
   0  15   8      448.57      467.62     27.11 o
   1  15   8       42.50       61.95     24.36 o
   2  15   8      309.49      316.65     22.11 o
   3  15   8      195.47      181.63     23.75 o
   4  15   8      109.77       87.07     36.05 o
   5  15   8        2.98        2.92     20.73 o
   6  15   8      220.75      241.48     39.95 o
   7  15   8       88.81       93.92     25.57 o
   8  15   8      459.28      423.52     35.33 o
  -7  16   8      105.81       71.30     61.87 o
  -6  16   8      356.18      342.72     27.01 o
  -5  16   8      194.40      194.18     22.90 o
  -4  16   8      230.33      167.94     20.22 o
  -3  16   8      153.58      183.74     33.13 o
  -2  16   8      323.87      305.66     48.72 o
  -1  16   8       11.47       -2.64     34.10 o
   0  16   8      654.02      638.14     29.80 o
   1  16   8       45.56        6.55     18.21 o
   2  16   8      377.79      342.88     25.34 o
   3  16   8       17.97       15.26     20.46 o
   4  16   8       88.21       76.17     25.33 o
   5  16   8       83.29      119.52     69.67 o
   6  16   8       23.85        3.90     25.07 o
  -4  17   8        0.18       40.09     20.36 o
  -3  17   8      204.68      211.52     24.37 o
  -2  17   8       35.45        8.70     26.31 o
  -1  17   8       49.01       58.17     20.22 o
   0  17   8       54.35       38.75     20.74 o
   1  17   8      229.02      162.84     21.48 o
   2  17   8        8.42       25.43     24.36 o
 -19   1   9      226.51      157.28     28.26 o
 -18   1   9      724.10      683.19     33.14 o
 -17   1   9      170.04      173.97     22.65 o
 -16   1   9     1061.41     1118.83     36.25 o
 -15   1   9      452.50      497.53     23.28 o
 -14   1   9      542.55      584.94     21.91 o
 -13   1   9     3698.30     3841.17     65.57 o
 -12   1   9     2012.89     2084.52     71.19 o
 -11   1   9     2256.11     2321.57     40.70 o
 -10   1   9      313.10      320.84     16.08 o
  -9   1   9     8667.18     8845.49    116.16 o
  -8   1   9      176.43      165.84      7.31 o
  -7   1   9     9979.94     9956.60    120.07 o
  -6   1   9        2.33        8.44      3.04 o
  -5   1   9     1389.50     1368.73     18.56 o
  -4   1   9     2205.37     2246.37     27.14 o
  -3   1   9     4560.19     4480.01     52.73 o
  -2   1   9      618.90      679.75     29.73 o
  -1   1   9      887.96      872.21     12.00 o
   0   1   9       35.86       43.26      5.85 o
   1   1   9      123.50      114.06      3.50 o
   2   1   9       67.41       69.68      3.43 o
   3   1   9     3121.76     3171.03     36.96 o
   4   1   9     1974.70     1999.31     30.73 o
   5   1   9      725.06      707.76     10.21 o
   6   1   9        1.39        0.76      3.04 o
   7   1   9     1221.81     1177.33     18.41 o
   8   1   9      256.44      242.80     13.16 o
   9   1   9     2098.51     2148.21     54.61 o
  10   1   9      325.85      348.17     21.44 o
  11   1   9       80.73       76.63     11.69 o
  12   1   9      221.85      212.20     11.45 o
  13   1   9      292.61      313.15     40.93 o
  14   1   9       29.45       21.44     13.09 o
  15   1   9       41.49       73.54     14.12 o
  16   1   9       39.10       42.87     15.85 o
  17   1   9       69.96       59.79     45.80 o
 -18   2   9      302.41      298.39     32.64 o
 -17   2   9      375.95      404.38     23.94 o
 -16   2   9        3.46        0.49     15.16 o
 -15   2   9      336.90      283.77     18.67 o
 -14   2   9      711.39      719.98     22.60 o
 -13   2   9      377.10      358.63     17.54 o
 -12   2   9     1939.29     2037.61     39.27 o
 -11   2   9      399.41      446.22     16.57 o
 -10   2   9      638.63      660.93     18.03 o
  -9   2   9      334.71      334.61     18.52 o
  -8   2   9     3630.83     3643.78     46.38 o
  -7   2   9     1130.26     1097.39     17.95 o
  -6   2   9      547.75      574.68     14.62 o
  -5   2   9      352.31      380.27      7.54 o
  -4   2   9      296.31      293.65      6.44 o
  -3   2   9      328.37      374.39      6.66 o
  -2   2   9     4563.89     4475.67     53.16 o
  -1   2   9     4842.72     4907.52     70.37 o
   0   2   9      108.69      103.57      4.87 o
   1   2   9       58.86       64.37      6.82 o
   2   2   9     2647.40     2592.30     89.78 o
   3   2   9     1677.50     1802.54     26.82 o
   4   2   9     3830.13     3860.55     44.68 o
   5   2   9     4846.79     4924.81     55.18 o
   6   2   9      958.54      981.80     16.57 o
   7   2   9      289.83      268.90      7.31 o
   8   2   9     5449.24     5658.96     72.48 o
   9   2   9      510.87      490.75     12.83 o
  10   2   9     1856.02     1926.25     31.32 o
  11   2   9        1.99       -0.58     10.23 o
  12   2   9      266.40      272.05     12.33 o
  13   2   9       71.38       71.48     57.98 o
  14   2   9      885.83      910.11     26.58 o
  15   2   9      243.80      217.83     28.26 o
  16   2   9       54.03       63.97     54.56 o
  17   2   9       80.75       92.23     41.41 o
 -18   3   9      131.25      103.37     26.80 o
 -17   3   9        3.26      -19.84     19.84 o
 -16   3   9      135.06      144.29     16.65 o
 -15   3   9       79.19       95.98     15.82 o
 -14   3   9       48.31       38.34     12.62 o
 -13   3   9      180.57      174.80     12.11 o
 -12   3   9      310.77      320.02     13.51 o
 -11   3   9      805.26      816.01     19.08 o
 -10   3   9       59.20       51.84      8.19 o
  -9   3   9      510.28      474.62     12.85 o
  -8   3   9       47.02       43.80      6.21 o
  -7   3   9      587.31      580.00     11.72 o
  -6   3   9      746.58      762.90     22.42 o
  -5   3   9      125.19      111.63      5.36 o
  -4   3   9     1778.07     1746.89     33.16 o
  -3   3   9      103.34      109.56      4.22 o
  -2   3   9        7.85       11.03      5.36 o
  -1   3   9      205.03      173.24      3.76 o
   0   3   9      845.29      884.13     20.96 o
   1   3   9      704.98      710.60     10.79 o
   2   3   9     1256.13     1274.07     23.89 o
   3   3   9       71.41       73.79     13.64 o
   4   3   9       72.00       63.81      4.16 o
   5   3   9       18.90       21.70      3.41 o
   6   3   9       77.98       76.72      7.80 o
   7   3   9       45.89       33.62      4.83 o
   8   3   9       35.94       39.54      5.39 o
   9   3   9       48.94       51.50      6.53 o
  10   3   9      227.69      207.88     10.76 o
  11   3   9      321.16      318.73     13.08 o
  12   3   9      250.99      273.92     44.82 o
  13   3   9      115.06       98.89     19.00 o
  14   3   9        3.74       24.11     26.79 o
  15   3   9      214.97      203.28     44.34 o
  16   3   9       37.05       27.80     16.79 o
 -18   4   9      168.58      147.80     28.26 o
 -17   4   9      415.49      490.22     28.12 o
 -16   4   9        8.60       -2.58     28.26 o
 -15   4   9        4.65       -2.40     15.40 o
 -14   4   9      876.85      916.55     29.32 o
 -13   4   9      609.39      616.94     21.52 o
 -12   4   9      785.91      776.29     23.15 o
 -11   4   9      652.58      665.55     31.19 o
 -10   4   9      419.67      420.64     31.18 o
  -9   4   9        1.98       -1.06      7.21 o
  -8   4   9     3035.24     3003.80     41.40 o
  -7   4   9      142.33      150.80      6.97 o
  -6   4   9      929.23      915.21     14.69 o
  -5   4   9        2.37       10.23      4.13 o
  -4   4   9      404.51      421.71     16.57 o
  -3   4   9       25.44       29.47      7.31 o
  -2   4   9      149.88      130.10      4.38 o
  -1   4   9     2126.37     2123.81     37.56 o
   0   4   9       78.87       81.36      2.83 o
   1   4   9     3854.09     3852.92     44.01 o
   2   4   9     3096.58     3136.10     37.56 o
   3   4   9     1399.12     1403.10     19.01 o
   4   4   9     2781.34     2782.54     33.66 o
   5   4   9     1259.24     1281.33     41.44 o
   6   4   9     1260.58     1238.40     18.69 o
   7   4   9      694.48      697.10     13.30 o
   8   4   9     4686.78     4918.61     67.55 o
   9   4   9      194.45      161.98      8.67 o
  10   4   9     2135.88     2184.99     39.40 o
  11   4   9        9.94       -7.50      8.64 o
  12   4   9      530.59      520.29     22.90 o
  13   4   9      304.69      277.15     19.98 o
  14   4   9      859.87      889.98     26.80 o
  15   4   9       17.08       -2.40     14.13 o
  16   4   9      116.42       86.43     21.64 o
 -18   5   9       26.67        6.45     21.50 o
 -17   5   9      179.85      126.46     22.34 o
 -16   5   9      219.95      224.85     25.80 o
 -15   5   9       10.11       30.22     19.00 o
 -14   5   9        1.83       -1.06     16.92 o
 -13   5   9      301.20      317.18     29.23 o
 -12   5   9      481.14      473.19     18.34 o
 -11   5   9      276.19      301.06     14.68 o
 -10   5   9      300.10      299.17     13.06 o
  -9   5   9      986.21      985.30     19.41 o
  -8   5   9      146.68      149.54     19.98 o
  -7   5   9     2166.39     2195.62     33.70 o
  -6   5   9      724.04      661.56     13.65 o
  -5   5   9        7.37       22.92      4.36 o
  -4   5   9       35.65       31.61      6.33 o
  -3   5   9     1142.72     1128.50     15.66 o
  -2   5   9     2432.67     2378.54     32.20 o
  -1   5   9     1878.15     1868.21     36.09 o
   0   5   9     2664.81     2653.12     33.36 o
   1   5   9      161.18      177.33      5.32 o
   2   5   9      153.42      148.90     15.59 o
   3   5   9     2746.16     2810.68     36.63 o
   4   5   9     4348.28     4356.97     51.54 o
   5   5   9     1570.20     1550.96     24.00 o
   6   5   9      994.98      971.43     17.52 o
   7   5   9     2238.37     2312.79     39.50 o
   8   5   9      376.19      413.58     13.90 o
   9   5   9     3663.72     3809.48    159.06 o
  10   5   9      512.59      493.80     49.21 o
  11   5   9     1340.87     1423.36     29.51 o
  12   5   9      140.99      111.27     14.76 o
  13   5   9     1529.29     1596.97     37.44 o
  14   5   9       17.83        9.44     13.04 o
  15   5   9      364.56      379.34     26.50 o
  16   5   9        3.43      -24.85     24.85 o
 -17   6   9        1.62        2.48     29.72 o
 -16   6   9      277.88      262.81     25.49 o
 -15   6   9        2.07        3.28     18.49 o
 -14   6   9       10.60       15.96     15.66 o
 -13   6   9      140.06      108.25     42.39 o
 -12   6   9        1.12        7.04     21.92 o
 -11   6   9        0.08        9.74     11.23 o
 -10   6   9      126.96      144.06     15.59 o
  -9   6   9      182.77      171.40     10.73 o
  -8   6   9       40.65       50.82      6.65 o
  -7   6   9      237.59      203.06      8.25 o
  -6   6   9      327.97      333.66      9.35 o
  -5   6   9      414.71      362.92      9.24 o
  -4   6   9      404.50      391.19      9.31 o
  -3   6   9        3.95        9.54      8.28 o
  -2   6   9       35.46       35.57      3.45 o
  -1   6   9     1514.76     1479.00     31.69 o
   0   6   9     2569.46     2481.29     37.56 o
   1   6   9       55.90       52.46     18.03 o
   2   6   9      178.37      176.60     13.15 o
   3   6   9      963.51      986.50     22.42 o
   4   6   9      484.61      477.49     23.88 o
   5   6   9     1358.00     1331.91     27.79 o
   6   6   9       96.47      100.29     12.18 o
   7   6   9        9.76        8.03      7.21 o
   8   6   9      562.61      557.35     16.19 o
   9   6   9       34.10       25.50      7.90 o
  10   6   9       32.19       38.45      8.60 o
  11   6   9        2.97       -9.52     19.97 o
  12   6   9       81.19       75.19     13.71 o
  13   6   9       90.59       99.13     42.87 o
  14   6   9      263.06      190.33     24.20 o
  15   6   9        6.29       18.99     22.42 o
 -17   7   9      106.64       77.58     64.31 o
 -16   7   9       37.60       27.54     21.68 o
 -15   7   9       61.72       91.81     20.61 o
 -14   7   9       96.72       96.50     24.85 o
 -13   7   9     1349.97     1398.39     42.13 o
 -12   7   9     2400.15     2578.08     68.75 o
 -11   7   9      236.23      261.93     23.87 o
 -10   7   9       73.60       51.57     11.21 o
  -9   7   9     1330.35     1418.07     26.95 o
  -8   7   9        5.06        2.05      5.31 o
  -7   7   9      933.48      946.99     19.30 o
  -6   7   9      399.92      406.97     16.57 o
  -5   7   9       44.13       51.00     13.64 o
  -4   7   9        6.61       17.42      8.28 o
  -3   7   9     1975.72     1915.65     26.93 o
  -2   7   9      612.65      669.55     21.93 o
  -1   7   9       37.59       34.82      8.28 o
   0   7   9      376.35      373.76      9.75 o
   1   7   9      126.43      104.10      5.95 o
   2   7   9     1153.15     1168.90     19.06 o
   3   7   9     2480.00     2527.23     36.15 o
   4   7   9     4343.54     4441.29     64.07 o
   5   7   9     1422.30     1464.89     25.61 o
   6   7   9      753.69      748.04     18.61 o
   7   7   9     2825.23     2989.43     51.01 o
   8   7   9       25.36       24.29      9.83 o
   9   7   9     3881.74     4054.99     68.71 o
  10   7   9      298.74      249.00     41.41 o
  11   7   9      185.20      177.34     15.91 o
  12   7   9      110.71       67.79     38.98 o
  13   7   9      990.90      893.65    115.01 o
  14   7   9      114.48       71.46     24.41 o
  15   7   9      731.97      666.36     73.09 o
 -16   8   9      206.41      234.18     44.82 o
 -15   8   9      151.33      130.75     23.61 o
 -14   8   9     1491.00     1534.98     75.55 o
 -13   8   9      272.31      291.15     21.86 o
 -12   8   9     1503.22     1636.36     38.72 o
 -11   8   9       68.96       88.22     13.34 o
 -10   8   9      777.18      810.88     24.13 o
  -9   8   9        0.93       -5.28      8.18 o
  -8   8   9     2431.48     2551.87     42.79 o
  -7   8   9      609.60      647.84     21.93 o
  -6   8   9     1755.00     1846.59     29.03 o
  -5   8   9       51.16       47.52     11.69 o
  -4   8   9     2282.79     2370.78     34.09 o
  -3   8   9       38.38       39.32      5.85 o
  -2   8   9     4108.28     4253.59     60.35 o
  -1   8   9      149.15      139.14      8.47 o
   0   8   9      367.17      392.82     11.14 o
   1   8   9      209.29      219.03     14.62 o
   2   8   9     1107.62     1085.25     19.68 o
   3   8   9       25.55       34.98      7.93 o
   4   8   9     2034.85     2149.07     78.02 o
   5   8   9       15.24        8.28      6.20 o
   6   8   9      297.59      315.73     12.82 o
   7   8   9      303.21      329.61     13.33 o
   8   8   9      301.77      281.28     13.87 o
   9   8   9        0.53        6.45      8.77 o
  10   8   9        5.39       -8.59      8.59 o
  11   8   9      166.41      118.69     13.75 o
  12   8   9       69.78       77.44     25.33 o
  13   8   9        0.75      -28.01     59.44 o
  14   8   9      423.75      367.33     42.39 o
 -16   9   9       83.87       83.30     24.78 o
 -15   9   9       59.03       65.70     21.05 o
 -14   9   9        6.35       36.51     17.79 o
 -13   9   9        4.83       48.45     23.87 o
 -12   9   9        5.90       21.41     20.46 o
 -11   9   9       39.90       23.81     14.01 o
 -10   9   9      222.07      227.97     15.75 o
  -9   9   9       93.85      104.76     14.29 o
  -8   9   9       33.47       32.02     10.27 o
  -7   9   9      196.25      194.78     25.82 o
  -6   9   9      489.60      483.25     13.48 o
  -5   9   9      624.87      650.88     13.28 o
  -4   9   9      346.51      308.01      7.89 o
  -3   9   9      511.36      527.34     32.65 o
  -2   9   9      110.68       88.28      7.41 o
  -1   9   9      317.00      323.24     11.05 o
   0   9   9      551.80      584.32     13.79 o
   1   9   9      266.31      274.81     25.82 o
   2   9   9       55.16       31.02      8.19 o
   3   9   9        4.13       13.78      7.02 o
   4   9   9      262.53      246.02     11.49 o
   5   9   9       19.26       19.00      8.28 o
   6   9   9      241.77      230.38     11.59 o
   7   9   9      201.39      236.29     25.34 o
   8   9   9        0.03      -17.86     19.00 o
   9   9   9       62.94       34.54     26.80 o
  10   9   9        3.35        4.24     11.65 o
  11   9   9      113.25      117.17     75.03 o
  12   9   9      190.11      164.05     27.18 o
  13   9   9       58.97       44.13     41.90 o
  14   9   9       93.49       19.78     40.84 o
 -15  10   9       23.15       33.20     25.05 o
 -14  10   9      633.41      603.96     71.63 o
 -13  10   9      463.80      484.61     85.76 o
 -12  10   9     1491.25     1580.17     43.12 o
 -11  10   9      709.97      725.81     27.44 o
 -10  10   9     1025.49     1157.59     60.43 o
  -9  10   9      114.47      135.20     26.31 o
  -8  10   9     2873.30     3066.35     62.84 o
  -7  10   9       26.67       13.97      9.28 o
  -6  10   9     1574.59     1637.22     70.69 o
  -5  10   9      350.69      345.03     23.39 o
  -4  10   9      526.52      526.84     11.30 o
  -3  10   9      414.80      430.92     12.67 o
  -2  10   9     1195.72     1258.72     22.53 o
  -1  10   9      433.70      438.35     11.99 o
   0  10   9       69.74       83.10      8.13 o
   1  10   9      190.40      188.34      8.65 o
   2  10   9     1101.61     1113.95     58.00 o
   3  10   9       63.79       71.85     10.08 o
   4  10   9      696.36      689.94     36.55 o
   5  10   9       16.22       17.61      9.00 o
   6  10   9       35.77       21.47      9.83 o
   7  10   9        3.23       -9.74     10.03 o
   8  10   9     1055.93     1010.33     70.18 o
   9  10   9      160.76      148.83     21.44 o
  10  10   9      276.61      274.30     45.80 o
  11  10   9      184.40      148.08     39.46 o
  12  10   9        3.19       -4.98     24.44 o
  13  10   9      137.80       99.95     31.58 o
 -14  11   9        3.00       13.61     20.94 o
 -13  11   9      277.65      232.96     23.97 o
 -12  11   9       65.98       30.43     17.79 o
 -11  11   9      179.17      192.86     18.62 o
 -10  11   9      321.79      336.63     49.70 o
  -9  11   9      400.21      406.08     20.05 o
  -8  11   9      245.03      223.11     14.62 o
  -7  11   9     1011.94     1061.25     35.58 o
  -6  11   9        6.75       14.46      8.43 o
  -5  11   9      676.72      678.49     20.95 o
  -4  11   9       98.78       98.79     11.49 o
  -3  11   9      713.37      710.51     16.70 o
  -2  11   9      411.41      427.53     13.69 o
  -1  11   9     1118.27     1162.22     22.26 o
   0  11   9       63.85       64.70      8.12 o
   1  11   9      953.37      982.50     20.90 o
   2  11   9        1.05       13.88     17.05 o
   3  11   9      468.95      469.38     16.51 o
   4  11   9       81.35       84.55     10.47 o
   5  11   9      225.46      196.43     12.95 o
   6  11   9      334.94      293.38     18.29 o
   7  11   9      459.84      468.12     70.16 o
   8  11   9      276.93      280.41     23.87 o
   9  11   9      201.56      182.48     63.34 o
  10  11   9       23.58       30.25     18.55 o
  11  11   9      372.80      309.90     26.94 o
  12  11   9       21.36        6.57     29.51 o
 -13  12   9      237.82      198.80     57.00 o
 -12  12   9      357.03      280.73     23.48 o
 -11  12   9        0.04      -16.39     21.92 o
 -10  12   9       96.28       83.26     14.12 o
  -9  12   9      318.73      314.94     17.62 o
  -8  12   9      730.60      734.05     22.98 o
  -7  12   9       14.33       16.25     15.10 o
  -6  12   9        6.06        5.59      8.83 o
  -5  12   9      191.52      186.54     36.54 o
  -4  12   9       33.49       35.08     11.93 o
  -3  12   9     1286.00     1358.19     29.02 o
  -2  12   9       10.03       33.68     37.51 o
  -1  12   9      273.68      275.50     11.87 o
   0  12   9      672.69      643.73     18.61 o
   1  12   9      264.72      248.19     11.08 o
   2  12   9       89.52       67.06     18.51 o
   3  12   9        1.05       -1.73     10.91 o
   4  12   9       53.71       49.69     11.34 o
   5  12   9      177.19      177.74     33.62 o
   6  12   9       35.87       10.72     12.97 o
   7  12   9      564.04      571.05     27.67 o
   8  12   9       25.08       50.92     19.96 o
   9  12   9      120.67      101.85     22.59 o
  10  12   9       93.78      102.68     26.80 o
  11  12   9        0.66      -17.64     27.04 o
 -12  13   9      395.33      380.29     26.61 o
 -11  13   9      101.36      119.46     52.13 o
 -10  13   9        9.13        5.50     14.27 o
  -9  13   9      267.86      230.74     16.57 o
  -8  13   9       13.42       -5.85     10.27 o
  -7  13   9      538.07      537.77     21.41 o
  -6  13   9      818.25      887.96     38.99 o
  -5  13   9        3.80       23.52     11.93 o
  -4  13   9      138.43      115.48     17.54 o
  -3  13   9     1126.70     1151.82     28.27 o
  -2  13   9       20.65       30.69     11.71 o
  -1  13   9       71.36       75.44     13.05 o
   0  13   9      282.39      264.59     18.51 o
   1  13   9      129.22      117.19     16.56 o
   2  13   9        1.80       19.34     29.72 o
   3  13   9     1352.41     1402.58     36.07 o
   4  13   9     1694.82     1558.21    139.90 o
   5  13   9      213.98      176.70     22.00 o
   6  13   9        3.44       50.51     17.19 o
   7  13   9      315.09      280.73     30.54 o
   8  13   9       25.68       23.49     31.18 o
   9  13   9      843.56      850.25    139.37 o
  10  13   9      367.86      286.77     32.51 o
 -11  14   9        2.70      -23.81     44.33 o
 -10  14   9       35.29        5.69     18.20 o
  -9  14   9        1.19       32.52     23.87 o
  -8  14   9        4.09      -16.04     16.04 o
  -7  14   9      517.93      476.83     54.57 o
  -6  14   9        7.35        3.53     13.86 o
  -5  14   9      752.82      838.09     29.93 o
  -4  14   9      285.41      268.68     28.75 o
  -3  14   9      696.49      698.04    100.87 o
  -2  14   9      983.15      997.49     63.35 o
  -1  14   9      241.74      241.45     23.87 o
   0  14   9      295.52      314.71     20.79 o
   1  14   9       71.37       60.74     12.67 o
   2  14   9      466.58      408.40     21.93 o
   3  14   9      371.39      302.22     45.31 o
   4  14   9      560.53      598.22     37.19 o
   5  14   9      330.65      313.11     28.14 o
   6  14   9      600.59      630.68     43.37 o
   7  14   9        0.53        9.36     60.41 o
   8  14   9      491.01      433.78     35.58 o
   9  14   9       50.33       76.28     26.96 o
  -9  15   9       64.90       44.91     20.91 o
  -8  15   9       38.27       30.35     21.96 o
  -7  15   9       12.54        6.94     17.55 o
  -6  15   9       73.29       69.16     20.95 o
  -5  15   9      371.59      367.35     24.65 o
  -4  15   9       67.88       69.50     16.56 o
  -3  15   9      341.19      334.95     22.49 o
  -2  15   9       65.96       58.08     32.64 o
  -1  15   9       67.73       74.12     71.13 o
   0  15   9       99.84       91.49     29.72 o
   1  15   9       18.32       22.60     36.05 o
   2  15   9        8.91       20.23     30.69 o
   3  15   9       30.40       46.37     25.82 o
   4  15   9      215.29      147.12     25.46 o
   5  15   9       16.68        5.09     23.15 o
   6  15   9       62.83       50.09     23.44 o
   7  15   9       25.81       10.24     27.80 o
  -6  16   9        5.09       -8.06     34.59 o
  -5  16   9      148.12      156.18     23.46 o
  -4  16   9        2.40       -9.14     28.74 o
  -3  16   9        2.66       -5.67     19.14 o
  -2  16   9      178.11      149.59     21.92 o
  -1  16   9      797.60      730.13     89.66 o
   0  16   9       80.86       56.22     24.36 o
   1  16   9      161.64      155.74     26.80 o
   2  16   9      464.67      482.94     34.80 o
   3  16   9        5.57        6.03     54.08 o
   4  16   9      264.97      229.74     86.72 o
 -18   0  10      721.13      651.99     49.16 o
 -17   0  10      453.04      423.91     37.27 o
 -16   0  10      155.10      124.72     27.31 o
 -15   0  10        7.58      -20.46     20.46 o
 -14   0  10     3280.65     3487.61     88.16 o
 -13   0  10      100.58       96.46     17.57 o
 -12   0  10     3456.53     3620.92     86.93 o
 -11   0  10       31.12        0.00     10.72 o
 -10   0  10      592.48      655.91     22.42 o
  -9   0  10     3519.85     3399.25     70.26 o
  -8   0  10     5082.43     5021.62     93.71 o
  -7   0  10     1429.82     1434.32     30.84 o
  -6   0  10     6158.24     6126.41    100.12 o
  -5   0  10     1164.28     1209.95     24.63 o
  -4   0  10     1964.84     2013.33     39.64 o
  -3   0  10     6948.27     6842.55    118.59 o
  -2   0  10     5131.51     5182.87     95.44 o
  -1   0  10      995.25     1017.83     21.14 o
   0   0  10     1131.83     1130.03     25.99 o
   1   0  10        0.04        0.97      7.79 o
   2   0  10       12.25       20.46      4.88 o
   3   0  10      430.12      444.41     11.61 o
   4   0  10     1968.01     2031.69     34.83 o
   5   0  10      640.52      634.51     15.94 o
   6   0  10      814.11      870.44     17.02 o
   7   0  10      101.10       65.28      7.82 o
   8   0  10     1294.95     1265.43     30.98 o
   9   0  10      245.45      233.87     12.88 o
  10   0  10      386.91      346.92     15.97 o
  11   0  10       26.16       -7.79     11.69 o
  12   0  10      111.15       86.72     15.61 o
  13   0  10       84.97       79.90     19.50 o
  14   0  10     2121.09     2275.82     70.10 o
  15   0  10       70.97      121.80     28.28 o
  16   0  10      386.85      401.48     39.19 o
 -18   1  10       41.53       28.27     44.33 o
 -17   1  10        5.07       -0.99     17.87 o
 -16   1  10      371.36      374.83     21.11 o
 -15   1  10      254.91      245.82     20.95 o
 -14   1  10        8.49      -15.35     20.95 o
 -13   1  10     1185.77     1283.16     40.94 o
 -12   1  10        8.46       15.15      9.97 o
 -11   1  10        5.38       11.20      8.27 o
 -10   1  10       43.53       47.47      8.77 o
  -9   1  10      169.75      161.57     11.69 o
  -8   1  10      139.68      107.94      8.77 o
  -7   1  10     1973.09     1930.84     27.71 o
  -6   1  10     1013.35     1003.31     16.67 o
  -5   1  10     3153.28     3094.43     38.72 o
  -4   1  10      769.49      761.63     12.49 o
  -3   1  10     2190.07     2164.51     30.30 o
  -2   1  10      976.16      959.30     15.60 o
  -1   1  10        8.54       14.08      1.75 o
   0   1  10       37.99       39.71      4.45 o
   1   1  10      166.54      161.64      5.17 o
   2   1  10       99.79       98.14      3.72 o
   3   1  10     1122.94     1176.00     16.44 o
   4   1  10     1811.32     1759.01     21.76 o
   5   1  10     3090.10     3001.50     34.74 o
   6   1  10      124.01      113.04      4.05 o
   7   1  10      683.03      688.11     13.55 o
   8   1  10      359.79      349.80     19.98 o
   9   1  10      149.54      153.33      8.26 o
  10   1  10      145.34      136.35      8.93 o
  11   1  10        9.05       -0.49      8.27 o
  12   1  10       55.36       40.83     19.97 o
  13   1  10     1397.93     1509.51     41.43 o
  14   1  10      124.54       68.77     15.59 o
  15   1  10      230.87      212.25     21.38 o
  16   1  10       41.76       27.66     19.26 o
 -18   2  10      281.15      260.57     22.78 o
 -17   2  10        0.44      -11.69     25.82 o
 -16   2  10       23.96       -7.68     15.59 o
 -15   2  10      149.96      139.35     16.40 o
 -14   2  10      256.68      271.21     19.00 o
 -13   2  10       52.73       82.72     18.51 o
 -12   2  10      792.80      836.27     21.10 o
 -11   2  10      142.35      144.77      9.63 o
 -10   2  10     1243.55     1278.28     35.58 o
  -9   2  10       20.77       26.85      6.20 o
  -8   2  10     4457.74     4482.81     87.88 o
  -7   2  10     2497.67     2495.20     46.83 o
  -6   2  10      149.53      164.40      7.80 o
  -5   2  10     2408.07     2351.50     30.59 o
  -4   2  10       43.74       49.54      6.33 o
  -3   2  10      583.43      580.16     10.28 o
  -2   2  10       12.50       17.29      1.82 o
  -1   2  10      924.71      904.98     14.62 o
   0   2  10        5.10       13.37      2.51 o
   1   2  10     3625.97     3590.33     43.46 o
   2   2  10      144.82      149.44      4.61 o
   3   2  10      225.67      232.31      5.85 o
   4   2  10      292.47      281.15      5.60 o
   5   2  10     1866.96     1870.64     42.42 o
   6   2  10     1536.27     1490.07     20.77 o
   7   2  10      102.27      112.65      5.88 o
   8   2  10     1401.98     1419.15     23.40 o
   9   2  10      564.74      558.01     13.94 o
  10   2  10      420.02      404.57     12.95 o
  11   2  10      126.96      148.12     12.09 o
  12   2  10      113.29      105.46     23.87 o
  13   2  10      175.21      175.55     14.57 o
  14   2  10       76.69       52.50     13.43 o
  15   2  10      249.39      233.87     38.00 o
  16   2  10       32.58        5.38     28.26 o
 -18   3  10       70.17       17.49     19.26 o
 -17   3  10       24.99       17.74     33.13 o
 -16   3  10        0.79       11.13     36.05 o
 -15   3  10        6.05      -11.31     14.01 o
 -14   3  10       15.28       27.28     20.46 o
 -13   3  10      475.58      517.11     29.24 o
 -12   3  10     5632.49     5870.20     95.77 o
 -11   3  10     1397.80     1451.34     30.05 o
 -10   3  10      334.18      334.05     12.41 o
  -9   3  10     7673.87     7908.12    110.07 o
  -8   3  10       61.21       67.07      7.50 o
  -7   3  10     6540.23     6617.69     88.89 o
  -6   3  10        6.37        7.79      4.86 o
  -5   3  10      613.93      594.80     14.13 o
  -4   3  10     1015.42     1019.58     15.47 o
  -3   3  10     5555.16     5530.15     65.60 o
  -2   3  10     1084.27     1105.68     14.99 o
  -1   3  10     2269.46     2215.06     25.65 o
   0   3  10        3.77        9.42      2.62 o
   1   3  10      853.91      884.89     13.49 o
   2   3  10      475.53      454.79     32.16 o
   3   3  10     5896.45     6040.75     90.90 o
   4   3  10      681.82      658.03     11.25 o
   5   3  10       93.91       97.82      5.07 o
   6   3  10      572.85      535.41     32.16 o
   7   3  10     2194.90     2211.55     32.01 o
   8   3  10      406.37      393.84     10.70 o
   9   3  10     6570.71     6937.78     94.38 o
  10   3  10       94.74       84.91     17.05 o
  11   3  10     1985.51     2069.30     43.88 o
  12   3  10     1865.96     1920.33     38.84 o
  13   3  10     1008.69     1028.91     27.09 o
  14   3  10      122.14      109.97     20.46 o
  15   3  10      307.56      266.56     19.50 o
  16   3  10        1.50      -18.86     18.86 o
 -18   4  10       26.41       79.00     25.51 o
 -17   4  10       20.00       46.66     27.28 o
 -16   4  10       16.04        2.65     18.73 o
 -15   4  10       80.40       47.58     17.11 o
 -14   4  10        3.41      -10.09     13.42 o
 -13   4  10      487.93      496.77     26.31 o
 -12   4  10      162.68      158.57     16.56 o
 -11   4  10     1145.23     1173.39     39.48 o
 -10   4  10      247.65      254.41     11.38 o
  -9   4  10      195.96      194.49     16.08 o
  -8   4  10     1462.40     1467.96     25.11 o
  -7   4  10        4.41       15.90      5.89 o
  -6   4  10      182.72      191.13      6.80 o
  -5   4  10       49.00       46.89      8.77 o
  -4   4  10      685.06      670.61     14.62 o
  -3   4  10     2946.19     2915.02     35.74 o
  -2   4  10     1888.13     1888.97     23.07 o
  -1   4  10     3815.86     3733.55     41.96 o
   0   4  10     4411.16     4449.13     51.94 o
   1   4  10     2241.94     2213.96     28.80 o
   2   4  10     3619.22     3631.79     45.03 o
   3   4  10       90.62       92.20      3.84 o
   4   4  10     1686.67     1712.45     27.30 o
   5   4  10       55.71       44.23      4.45 o
   6   4  10       53.27       63.07      5.15 o
   7   4  10       65.60       74.62      6.22 o
   8   4  10     2468.67     2558.93     40.96 o
   9   4  10       37.12       34.79      7.21 o
  10   4  10     1127.73     1167.98     25.78 o
  11   4  10      420.27      413.45     15.77 o
  12   4  10      345.95      378.24     22.41 o
  13   4  10      353.34      389.33     44.83 o
  14   4  10       89.33       84.87     14.29 o
  15   4  10        2.09       14.95     25.33 o
  16   4  10        3.29       34.44     29.23 o
 -17   5  10       20.16       -2.54     23.16 o
 -16   5  10      394.07      350.87     60.42 o
 -15   5  10      126.68      125.94     21.65 o
 -14   5  10      381.84      330.49     21.46 o
 -13   5  10      702.20      712.94     45.32 o
 -12   5  10      224.91      251.60     16.72 o
 -11   5  10       53.49       60.33     10.54 o
 -10   5  10      229.81      249.22     13.16 o
  -9   5  10      271.17      265.51     10.45 o
  -8   5  10      310.97      320.23     11.02 o
  -7   5  10     3079.60     3123.94     46.30 o
  -6   5  10     1432.83     1411.31     37.05 o
  -5   5  10      519.99      528.54     11.35 o
  -4   5  10      282.94      265.91     19.00 o
  -3   5  10     2176.57     2136.19     27.64 o
  -2   5  10     2029.29     2019.49     24.95 o
  -1   5  10      871.11      888.31     13.48 o
   0   5  10      193.44      197.13     13.16 o
   1   5  10      533.06      540.10      9.33 o
   2   5  10      242.03      239.95      6.57 o
   3   5  10      466.20      461.04      9.26 o
   4   5  10     2194.91     2145.72     27.78 o
   5   5  10     2597.54     2635.88     37.62 o
   6   5  10        1.97       -0.14      4.68 o
   7   5  10     1257.01     1294.51     45.33 o
   8   5  10      525.69      501.91     14.23 o
   9   5  10     1625.47     1602.32     31.02 o
  10   5  10       44.18       19.83     10.66 o
  11   5  10       83.58       73.84     17.05 o
  12   5  10       26.15       13.93     13.57 o
  13   5  10      583.23      598.84     35.57 o
  14   5  10      426.41      367.18     45.80 o
  15   5  10      243.00      199.33     32.64 o
 -17   6  10      327.96      314.57     29.00 o
 -16   6  10        8.85       25.27     19.11 o
 -15   6  10      346.29      336.17     48.24 o
 -14   6  10     1147.94     1191.79     40.50 o
 -13   6  10       67.67       65.15     14.48 o
 -12   6  10      560.65      580.16     40.93 o
 -11   6  10      347.32      348.09     16.81 o
 -10   6  10      209.64      234.61     15.10 o
  -9   6  10       41.69       38.65     23.87 o
  -8   6  10     2602.62     2698.65     42.04 o
  -7   6  10     2952.74     3070.89     46.12 o
  -6   6  10     4392.24     4467.25     93.73 o
  -5   6  10      402.31      414.10     10.04 o
  -4   6  10     3535.71     3604.47     55.15 o
  -3   6  10     2109.36     2123.06     29.21 o
  -2   6  10     5429.87     5441.04     62.11 o
  -1   6  10        4.19        2.98     15.10 o
   0   6  10       99.88      102.16      9.74 o
   1   6  10      888.69      861.45     14.46 o
   2   6  10     3140.73     3171.22     40.85 o
   3   6  10      114.39      112.88      8.28 o
   4   6  10     4377.03     4548.15     62.74 o
   5   6  10      652.67      667.19     45.81 o
   6   6  10     2432.47     2605.14     40.01 o
   7   6  10     1403.70     1492.79     26.64 o
   8   6  10     2905.31     3023.87     47.50 o
   9   6  10       11.34       -3.08     10.66 o
  10   6  10      621.79      635.05     21.16 o
  11   6  10       26.08       32.79     13.15 o
  12   6  10      496.43      472.77     26.80 o
  13   6  10      280.02      242.62     57.98 o
  14   6  10     1731.96     1645.95    142.34 o
  15   6  10        4.33       -0.30     19.95 o
 -17   7  10      492.43      420.81     76.50 o
 -16   7  10       57.29       47.05     21.06 o
 -15   7  10      452.55      480.76     53.60 o
 -14   7  10       14.26      -10.65     19.14 o
 -13   7  10     1510.47     1628.10     42.27 o
 -12   7  10      437.79      440.58     24.36 o
 -11   7  10      183.15      197.27     13.64 o
 -10   7  10      590.99      615.23     18.02 o
  -9   7  10        5.36        3.70     22.90 o
  -8   7  10       36.35       39.71     17.05 o
  -7   7  10      879.08      868.87     17.78 o
  -6   7  10      111.75      102.92      8.77 o
  -5   7  10      400.40      400.47     10.23 o
  -4   7  10      295.87      243.36     23.87 o
  -3   7  10      400.79      398.20      9.70 o
  -2   7  10     1065.85     1067.83     19.41 o
  -1   7  10      451.34      474.58     27.29 o
   0   7  10       59.01       47.51      5.60 o
   1   7  10      120.56      108.13      5.39 o
   2   7  10       58.11       57.17      6.78 o
   3   7  10        5.77       -0.77     15.59 o
   4   7  10       16.15       22.04      6.64 o
   5   7  10      927.73      888.28     18.52 o
   6   7  10       54.57       47.04      9.74 o
   7   7  10        8.89       12.75      7.49 o
   8   7  10        0.20       -7.79      8.27 o
   9   7  10       22.75        3.62      9.57 o
  10   7  10        7.41       -0.06     10.27 o
  11   7  10       53.69       30.78     11.69 o
  12   7  10      660.84      530.39     68.22 o
  13   7  10      247.65      224.05     44.82 o
  14   7  10       51.40       52.96     35.56 o
 -16   8  10      230.53      147.26     24.83 o
 -15   8  10        4.85       -0.89     23.87 o
 -14   8  10       35.11       45.79     19.29 o
 -13   8  10      830.71      785.14     32.27 o
 -12   8  10      316.20      275.43     19.39 o
 -11   8  10      833.08      862.61     26.05 o
 -10   8  10      180.79      167.70     15.10 o
  -9   8  10      139.23      118.02     14.13 o
  -8   8  10     3941.38     4100.32     64.88 o
  -7   8  10        0.72        8.57      8.43 o
  -6   8  10      139.67      142.18     20.95 o
  -5   8  10      253.39      234.10      8.30 o
  -4   8  10       10.52       10.04      4.44 o
  -3   8  10       35.87       47.35     11.21 o
  -2   8  10      711.03      687.00     29.73 o
  -1   8  10     1049.10      999.83     19.87 o
   0   8  10      529.64      557.90     12.60 o
   1   8  10      483.87      489.16     34.60 o
   2   8  10      340.23      360.80     13.64 o
   3   8  10       26.18       26.99     10.72 o
   4   8  10       65.75       60.48      6.89 o
   5   8  10      366.14      370.75     28.75 o
   6   8  10       51.59       45.89      8.84 o
   7   8  10      185.00      208.93     12.50 o
   8   8  10     1898.41     2104.59     43.63 o
   9   8  10       37.06       32.58     17.05 o
  10   8  10     1341.36     1251.25    103.82 o
  11   8  10       87.81       68.12     15.15 o
  12   8  10      125.16      115.08     22.05 o
  13   8  10      485.37      455.67     44.34 o
  14   8  10       94.38      109.14     41.90 o
 -15   9  10      139.81       81.67     36.54 o
 -14   9  10       10.52        0.34     17.87 o
 -13   9  10      786.63      847.94     42.88 o
 -12   9  10      253.57      272.33     25.34 o
 -11   9  10     1824.94     1957.79     44.44 o
 -10   9  10       10.75        9.85     12.34 o
  -9   9  10     2947.63     3245.77     58.17 o
  -8   9  10      895.11     1000.92     45.81 o
  -7   9  10     1691.63     1776.86     33.57 o
  -6   9  10      557.85      533.49     15.59 o
  -5   9  10       76.46       69.22      5.61 o
  -4   9  10      509.48      538.69     22.41 o
  -3   9  10     1142.97     1118.39     20.54 o
  -2   9  10       49.30       52.27      6.78 o
  -1   9  10      484.25      516.85     13.37 o
   0   9  10        2.64        6.20      6.30 o
   1   9  10      137.05      134.77      8.47 o
   2   9  10     1305.63     1352.94     23.40 o
   3   9  10      774.78      827.72     18.34 o
   4   9  10      320.70      287.39     11.38 o
   5   9  10      453.31      469.35     15.09 o
   6   9  10      455.28      450.01     15.32 o
   7   9  10      166.19      169.92     11.05 o
   8   9  10        0.08       -0.32     14.13 o
   9   9  10     1793.48     1774.73     89.70 o
  10   9  10     1037.93      871.45     76.03 o
  11   9  10      458.10      465.89    112.55 o
  12   9  10      237.81      166.68     31.00 o
  13   9  10      183.95      173.79     61.39 o
 -15  10  10      109.15       74.83     24.33 o
 -14  10  10       14.23       -9.12     18.94 o
 -13  10  10        9.50        7.96     16.36 o
 -12  10  10      191.57      165.59     46.28 o
 -11  10  10       14.81        1.00     13.42 o
 -10  10  10      156.16      187.79     29.23 o
  -9  10  10        9.39        0.00     11.35 o
  -8  10  10      469.65      498.81     30.70 o
  -7  10  10      325.66      322.28     25.82 o
  -6  10  10       31.61       20.04      9.35 o
  -5  10  10       59.08       68.84     12.67 o
  -4  10  10       19.01       16.88      7.64 o
  -3  10  10      336.28      315.28     11.18 o
  -2  10  10      349.92      368.44     12.20 o
  -1  10  10      347.86      351.61     11.82 o
   0  10  10     2144.33     2274.94     38.03 o
   1  10  10       13.93       21.83      6.97 o
   2  10  10      963.92      970.02     19.93 o
   3  10  10      220.50      207.00     11.77 o
   4  10  10      135.79      148.33     11.69 o
   5  10  10      258.11      248.37     29.72 o
   6  10  10        4.35       23.85     12.18 o
   7  10  10       33.54       16.56     10.77 o
   8  10  10       49.43       31.80     28.26 o
   9  10  10       11.22       32.15     21.92 o
  10  10  10      151.03      139.23     22.27 o
  11  10  10        4.58      -36.51     55.05 o
  12  10  10      133.00      103.14     29.95 o
 -14  11  10        4.07       45.62     23.59 o
 -13  11  10      745.03      674.71     31.76 o
 -12  11  10       60.39       72.53     24.85 o
 -11  11  10        2.08       -1.23     14.75 o
 -10  11  10      328.95      338.76     19.56 o
  -9  11  10      687.90      722.08     22.90 o
  -8  11  10       34.50       44.60     11.93 o
  -7  11  10      896.75      931.33     23.17 o
  -6  11  10       37.18       35.83      8.11 o
  -5  11  10       38.96       24.55     11.93 o
  -4  11  10     2513.71     2628.54     49.48 o
  -3  11  10      435.82      446.24     14.80 o
  -2  11  10     1226.14     1291.00     25.87 o
  -1  11  10      415.45      437.23     13.21 o
   0  11  10       83.92      102.94     13.64 o
   1  11  10     1400.84     1385.49     44.84 o
   2  11  10       54.91       50.47      7.85 o
   3  11  10       47.44       56.69      9.40 o
   4  11  10      690.90      730.47     36.55 o
   5  11  10       42.07       49.03     11.23 o
   6  11  10       29.79       31.96     15.49 o
   7  11  10       20.33       21.16     16.86 o
   8  11  10       48.45       35.61     20.42 o
   9  11  10       12.71       46.40     22.82 o
  10  11  10      194.84      142.93     41.90 o
  11  11  10       52.88       25.04     25.67 o
  12  11  10       31.32       84.58     33.33 o
 -13  12  10       14.80       12.67     20.73 o
 -12  12  10      492.90      484.61    141.30 o
 -11  12  10        3.66        9.72     17.05 o
 -10  12  10       65.54       54.41     15.12 o
  -9  12  10       24.50       21.91     13.42 o
  -8  12  10      437.35      415.63     18.80 o
  -7  12  10      561.88      595.44     21.97 o
  -6  12  10      950.24     1062.33     72.61 o
  -5  12  10       49.60       43.64     10.99 o
  -4  12  10      571.95      610.75     19.70 o
  -3  12  10      109.73       93.00     13.13 o
  -2  12  10     2026.52     2176.79     79.96 o
  -1  12  10        1.19        9.74     10.23 o
   0  12  10      110.20      128.69     20.46 o
   1  12  10       14.88       16.26      9.26 o
   2  12  10      628.15      589.66     15.86 o
   3  12  10       13.30       33.78     21.44 o
   4  12  10     1109.94     1129.78     30.90 o
   5  12  10      148.48      115.81     36.54 o
   6  12  10      438.40      455.03     67.24 o
   7  12  10      400.88      375.82     27.58 o
   8  12  10      603.00      684.81     37.75 o
   9  12  10        3.07       12.91     20.36 o
  10  12  10      211.87      188.19     28.84 o
  11  12  10       50.34       71.32     33.23 o
 -12  13  10      142.07      131.14     27.91 o
 -11  13  10       17.81       -6.36     34.10 o
 -10  13  10        4.94       -2.02     18.29 o
  -9  13  10       10.28       24.17     17.52 o
  -8  13  10      516.80      520.26     25.82 o
  -7  13  10       15.24       39.61     14.01 o
  -6  13  10      868.23      892.19     27.64 o
  -5  13  10      477.47      526.30     21.99 o
  -4  13  10      301.67      344.12     24.85 o
  -3  13  10      860.09      829.58     32.65 o
  -2  13  10        8.23       14.71     10.66 o
  -1  13  10      625.00      600.38     22.73 o
   0  13  10      269.83      213.33     14.69 o
   1  13  10     1390.13     1459.51     35.15 o
   2  13  10      192.95      180.09     13.68 o
   3  13  10      462.20      395.66     42.39 o
   4  13  10       19.98       57.19     55.54 o
   5  13  10     1200.90     1284.93     90.16 o
   6  13  10      280.46      263.11     30.69 o
   7  13  10      754.61      756.06     40.38 o
   8  13  10      124.04       95.90     30.21 o
   9  13  10       28.13       10.30     23.44 o
 -10  14  10       41.94       18.84     44.33 o
  -9  14  10       16.85      -12.84     19.41 o
  -8  14  10      698.83      669.60     30.21 o
  -7  14  10        6.00       14.17     18.89 o
  -6  14  10        2.48      -15.45     15.45 o
  -5  14  10        6.23       -0.65     20.46 o
  -4  14  10       75.73       40.53     15.59 o
  -3  14  10       23.63       34.05     39.95 o
  -2  14  10      123.56      103.50     25.33 o
  -1  14  10      512.19      507.20     68.70 o
   0  14  10       28.59       22.02     13.60 o
   1  14  10      288.95      238.27     34.59 o
   2  14  10      152.93      134.34     17.05 o
   3  14  10       12.88        7.72     37.03 o
   4  14  10       49.84       71.46     17.32 o
   5  14  10      101.24       81.76     57.98 o
   6  14  10       54.01       51.23     33.62 o
   7  14  10       51.11       37.31     23.14 o
   8  14  10      513.86      413.97    105.73 o
  -8  15  10       17.04        8.44     33.13 o
  -7  15  10      634.88      523.91     63.35 o
  -6  15  10       76.79       76.68     20.81 o
  -5  15  10      151.84      105.59     19.36 o
  -4  15  10       39.76       48.85     15.92 o
  -3  15  10      525.38      433.13     25.98 o
  -2  15  10      683.86      586.43     72.12 o
  -1  15  10     1162.42     1081.96     47.76 o
   0  15  10       20.49       25.53     28.26 o
   1  15  10      783.20      752.27     36.70 o
   2  15  10       73.29       35.12     33.62 o
   3  15  10     1379.56     1532.38     60.89 o
   4  15  10        2.36       32.20     21.23 o
   5  15  10      297.61      288.92     70.65 o
   6  15  10        0.17      -21.32     21.32 o
  -5  16  10       71.21       64.19     46.28 o
  -4  16  10       78.20       64.35     22.13 o
  -3  16  10       56.64        0.61     21.25 o
  -2  16  10       44.82       88.13     23.36 o
  -1  16  10       14.35       39.97     19.62 o
   0  16  10      645.90      645.35     49.70 o
   1  16  10       14.29        7.11     31.67 o
   2  16  10      146.48      160.62     27.60 o
   3  16  10       81.09       70.01     60.41 o
 -18   1  11       57.97       35.53     38.00 o
 -17   1  11      105.41       79.36     17.30 o
 -16   1  11      158.29      129.01     33.13 o
 -15   1  11        9.79        3.05     12.62 o
 -14   1  11      379.32      356.12     17.06 o
 -13   1  11      421.92      438.21     17.54 o
 -12   1  11      142.47      166.59     19.49 o
 -11   1  11      143.30      160.61     10.04 o
 -10   1  11       55.47       62.42      8.44 o
  -9   1  11     1071.63     1099.53     23.40 o
  -8   1  11       44.89       59.88      6.53 o
  -7   1  11     2550.15     2541.99     38.69 o
  -6   1  11       27.85       24.04      4.14 o
  -5   1  11      468.67      484.97     14.13 o
  -4   1  11     2752.26     2701.92     37.53 o
  -3   1  11     2696.97     2725.26     37.02 o
  -2   1  11      905.08      901.79     14.18 o
  -1   1  11      188.03      180.10      6.82 o
   0   1  11        1.56        0.49      4.82 o
   1   1  11      352.88      330.97      9.86 o
   2   1  11      134.57      135.25      9.74 o
   3   1  11     1008.36      991.45     15.75 o
   4   1  11      984.92      963.85     15.24 o
   5   1  11       73.52       68.88      5.16 o
   6   1  11      324.56      304.72      7.31 o
   7   1  11      548.56      531.98     11.45 o
   8   1  11      160.91      179.30     13.64 o
   9   1  11     2594.89     2727.16     42.70 o
  10   1  11     1209.61     1249.24     25.02 o
  11   1  11     1001.66     1007.41     25.05 o
  12   1  11       74.58       66.68     14.02 o
  13   1  11     1513.97     1645.66     45.95 o
  14   1  11       72.93       37.43     18.25 o
  15   1  11      892.23      910.81     39.11 o
 -18   2  11      201.59      136.67     23.90 o
 -17   2  11        3.50      -11.49     18.51 o
 -16   2  11        6.41        0.49     15.11 o
 -15   2  11       19.19       17.98     25.82 o
 -14   2  11      500.18      460.32     17.86 o
 -13   2  11      158.56      141.63     14.62 o
 -12   2  11      804.90      827.88     21.46 o
 -11   2  11        4.16       14.61     13.64 o
 -10   2  11      704.83      755.69     18.57 o
  -9   2  11      211.05      215.53     10.58 o
  -8   2  11     4293.47     4475.02     65.87 o
  -7   2  11       41.18       49.96      5.90 o
  -6   2  11     2625.76     2622.36     36.66 o
  -5   2  11      423.77      438.42      9.06 o
  -4   2  11     3271.92     3344.75     42.67 o
  -3   2  11      534.18      508.85     11.26 o
  -2   2  11     6211.00     6332.56     74.01 o
  -1   2  11      854.79      852.48     13.39 o
   0   2  11     1606.79     1625.51     22.36 o
   1   2  11      918.76      884.44     13.64 o
   2   2  11     1425.92     1374.90     27.30 o
   3   2  11      796.48      793.18     17.06 o
   4   2  11      453.51      462.68      9.26 o
   5   2  11        4.88        7.20      2.92 o
   6   2  11      245.65      264.77     10.72 o
   7   2  11      236.15      216.48     18.51 o
   8   2  11     2326.38     2358.52     38.61 o
   9   2  11        5.13       13.15     26.79 o
  10   2  11      474.51      467.22     16.83 o
  11   2  11        7.42      -11.35     11.35 o
  12   2  11      206.53      152.11     14.46 o
  13   2  11      468.31      474.06     21.54 o
  14   2  11      777.75      825.53     53.60 o
  15   2  11       17.47       16.65     27.77 o
 -18   3  11      159.60      173.03     61.87 o
 -17   3  11       41.46      -11.54     24.36 o
 -16   3  11      244.49      260.49     86.24 o
 -15   3  11       53.85       30.02     25.82 o
 -14   3  11       43.42        8.72     13.81 o
 -13   3  11       28.07       17.44     13.32 o
 -12   3  11       10.19       30.18     10.91 o
 -11   3  11      309.87      291.43     13.05 o
 -10   3  11       61.13       40.67     21.44 o
  -9   3  11       75.42       69.39      8.12 o
  -8   3  11      234.17      250.09     10.43 o
  -7   3  11       66.49       59.69      6.02 o
  -6   3  11        8.41       12.08      5.36 o
  -5   3  11      538.11      523.49     11.70 o
  -4   3  11       85.63       76.98      3.68 o
  -3   3  11      423.36      411.82     16.57 o
  -2   3  11       56.47       50.87      3.90 o
  -1   3  11      329.72      313.37      6.23 o
   0   3  11       67.83       68.12      4.17 o
   1   3  11      602.00      611.42     10.79 o
   2   3  11       63.77       64.58      8.28 o
   3   3  11      355.44      322.78     15.11 o
   4   3  11      836.26      844.16     20.47 o
   5   3  11      335.77      330.95     12.18 o
   6   3  11      888.25      879.96     18.52 o
   7   3  11        0.59        4.01      5.59 o
   8   3  11      518.94      522.99     15.84 o
   9   3  11      272.85      259.73     13.22 o
  10   3  11       94.40      108.65     23.39 o
  11   3  11       12.12        6.30     10.96 o
  12   3  11       22.72       32.00     17.05 o
  13   3  11      107.09       73.20     19.49 o
  14   3  11       15.25       -2.51     18.00 o
  15   3  11       68.37       74.70     40.92 o
 -17   4  11      214.83      233.34     26.74 o
 -16   4  11        4.77       43.47     20.54 o
 -15   4  11       61.21       27.28     17.91 o
 -14   4  11      254.63      222.09     18.63 o
 -13   4  11       55.16       14.02     12.34 o
 -12   4  11      657.03      671.64     22.53 o
 -11   4  11     2007.53     2106.49     40.39 o
 -10   4  11      372.81      370.80     13.60 o
  -9   4  11      179.21      171.50     11.25 o
  -8   4  11     6841.80     6929.15     99.99 o
  -7   4  11      826.16      868.73     16.45 o
  -6   4  11     3864.37     4032.11     54.17 o
  -5   4  11      154.07      143.41      6.11 o
  -4   4  11     3077.96     3012.54     38.99 o
  -3   4  11     3596.70     3628.14     42.79 o
  -2   4  11     7648.44     7800.78    134.50 o
  -1   4  11      124.32      106.90      5.85 o
   0   4  11      358.73      352.94     17.05 o
   1   4  11     4390.91     4432.56     54.89 o
   2   4  11     1005.36     1012.92     16.46 o
   3   4  11     1183.98     1180.62     32.66 o
   4   4  11     1411.03     1376.35     23.40 o
   5   4  11      282.86      282.94     13.64 o
   6   4  11        6.54       12.67      6.49 o
   7   4  11      697.93      671.74     17.55 o
   8   4  11     1216.04     1273.79     27.98 o
   9   4  11        1.99        7.24     17.54 o
  10   4  11      726.72      754.36     49.22 o
  11   4  11       60.98       55.97     12.63 o
  12   4  11      174.67      189.69     15.46 o
  13   4  11      292.23      278.29     38.49 o
  14   4  11      710.57      683.70     29.46 o
  15   4  11        4.81       -7.57     17.76 o
 -17   5  11       41.44       15.44     62.85 o
 -16   5  11        0.14      -12.33     19.95 o
 -15   5  11       88.53       85.75     21.54 o
 -14   5  11       83.52       32.36     18.51 o
 -13   5  11     1308.81     1224.05     87.73 o
 -12   5  11      691.95      627.47     22.47 o
 -11   5  11      805.39      827.48     23.09 o
 -10   5  11       52.33       56.21      8.84 o
  -9   5  11     2982.36     3110.43     50.74 o
  -8   5  11        6.18       11.16      7.21 o
  -7   5  11     5517.28     5583.13     94.26 o
  -6   5  11       22.59       16.68      5.59 o
  -5   5  11     1837.22     1834.69     28.80 o
  -4   5  11      313.89      285.66     18.03 o
  -3   5  11     4348.20     4392.98     64.93 o
  -2   5  11      763.98      749.83     16.57 o
  -1   5  11     4040.00     4156.50     47.45 o
   0   5  11      915.89      901.36     13.21 o
   1   5  11     1123.22     1119.47     18.61 o
   2   5  11     1300.37     1309.04     21.18 o
   3   5  11     1661.53     1674.83     23.99 o
   4   5  11      172.37      182.56      7.22 o
   5   5  11      300.28      305.82     14.62 o
   6   5  11      197.34      191.06     11.07 o
   7   5  11      856.84      869.31     20.64 o
   8   5  11      596.83      651.62     48.73 o
   9   5  11     1693.64     1796.31     46.80 o
  10   5  11        4.05       13.64     10.66 o
  11   5  11       44.66       37.95     12.35 o
  12   5  11      404.51      392.65     62.85 o
  13   5  11      218.35      214.99     35.57 o
  14   5  11      313.08      309.01     44.34 o
  15   5  11      199.08      137.11     27.05 o
 -17   6  11       20.98       55.79     32.64 o
 -16   6  11       73.59       86.78     27.16 o
 -15   6  11      151.08      153.69     49.21 o
 -14   6  11       51.56       46.65     33.62 o
 -13   6  11      229.60      209.17     17.62 o
 -12   6  11       27.59       27.95     11.93 o
 -11   6  11      300.45      290.22     15.12 o
 -10   6  11        8.67       18.29      8.64 o
  -9   6  11      423.48      410.75     12.63 o
  -8   6  11      635.71      609.33     36.06 o
  -7   6  11      198.34      204.12      8.55 o
  -6   6  11     1558.86     1524.58     25.70 o
  -5   6  11       43.12       38.37     10.72 o
  -4   6  11      549.05      593.25     25.83 o
  -3   6  11      243.11      222.90     11.69 o
  -2   6  11       25.59       23.13      2.51 o
  -1   6  11      458.42      452.59      9.79 o
   0   6  11        0.40        2.77      3.56 o
   1   6  11      586.12      590.59     10.92 o
   2   6  11        0.32       -0.65      9.74 o
   3   6  11        7.22        7.31      4.55 o
   4   6  11        6.12        2.92     10.23 o
   5   6  11       13.56       18.43      8.28 o
   6   6  11      113.87      117.93      9.61 o
   7   6  11      177.43      163.87     11.53 o
   8   6  11        0.24       -6.17      8.40 o
   9   6  11       11.62       10.03     12.18 o
  10   6  11       34.75        0.97     16.08 o
  11   6  11        3.23       -6.82     13.09 o
  12   6  11        1.88      -13.38     14.01 o
  13   6  11      129.69       86.89     17.57 o
  14   6  11       88.16      103.10     22.02 o
 -16   7  11      149.84      171.03     29.94 o
 -15   7  11        4.85      -14.60     20.80 o
 -14   7  11        1.87      -13.36     14.95 o
 -13   7  11      719.95      676.90     30.21 o
 -12   7  11      964.04      937.57     31.63 o
 -11   7  11      522.65      511.19     32.16 o
 -10   7  11       35.10       29.47      9.97 o
  -9   7  11     2036.50     2156.63     38.74 o
  -8   7  11        7.60       -4.45      9.74 o
  -7   7  11     3491.21     3651.94     69.77 o
  -6   7  11      566.74      545.72     22.90 o
  -5   7  11     2687.32     2772.68     47.80 o
  -4   7  11     2457.11     2578.87     36.82 o
  -3   7  11     6062.16     6211.15     84.64 o
  -2   7  11      577.50      573.65     13.67 o
  -1   7  11      544.32      532.95     19.98 o
   0   7  11      621.34      631.75     13.44 o
   1   7  11       11.95       18.46      6.01 o
   2   7  11     1753.40     1765.98     27.72 o
   3   7  11     2470.33     2544.00     38.49 o
   4   7  11       37.61       17.86      6.10 o
   5   7  11      125.20      121.66     15.59 o
   6   7  11      267.06      271.67     13.64 o
   7   7  11      107.90      117.22     11.02 o
   8   7  11        4.72       21.30     11.21 o
   9   7  11      901.47      890.99     26.27 o
  10   7  11        0.37      -11.93     11.93 o
  11   7  11      277.94      249.16     44.82 o
  12   7  11      605.81      481.12     79.91 o
  13   7  11      693.68      621.97     63.35 o
  14   7  11       28.77       -4.75     26.74 o
 -16   8  11      213.80      195.90     58.46 o
 -15   8  11      110.21       74.30     21.82 o
 -14   8  11      706.87      731.25    219.28 o
 -13   8  11      419.38      418.54     37.52 o
 -12   8  11      199.05      184.26     19.19 o
 -11   8  11       97.96       93.94     30.69 o
 -10   8  11       13.04       21.43     12.67 o
  -9   8  11      307.83      298.15     14.17 o
  -8   8  11      389.25      411.11     14.71 o
  -7   8  11        8.99       22.94      7.49 o
  -6   8  11      658.03      669.40     15.06 o
  -5   8  11       65.58       67.62      6.11 o
  -4   8  11      248.78      261.98      8.39 o
  -3   8  11      248.91      271.97     10.24 o
  -2   8  11      272.59      287.79      9.78 o
  -1   8  11      148.32      150.15      9.07 o
   0   8  11      111.61      111.22     24.85 o
   1   8  11       47.25       47.95      6.78 o
   2   8  11      892.25      925.99     29.24 o
   3   8  11      107.94      118.82     13.15 o
   4   8  11     1058.45     1105.16     22.75 o
   5   8  11       41.36       32.83      8.65 o
   6   8  11      260.25      282.18     13.47 o
   7   8  11      281.03      297.39     13.98 o
   8   8  11      384.32      344.71     14.49 o
   9   8  11      309.78      273.87     20.95 o
  10   8  11      196.52      183.22     16.23 o
  11   8  11       84.96       55.49     13.43 o
  12   8  11      530.55      509.33     31.66 o
  13   8  11       10.10       17.62     31.18 o
 -15   9  11      110.51       80.16     26.77 o
 -14   9  11        0.10       32.23     24.85 o
 -13   9  11        2.39       16.15     29.23 o
 -12   9  11      829.69      802.41     76.02 o
 -11   9  11       48.20       58.18     19.49 o
 -10   9  11      157.39      160.67     25.33 o
  -9   9  11      103.42      102.03     13.06 o
  -8   9  11        0.09       -3.41      8.27 o
  -7   9  11      798.90      822.38     24.85 o
  -6   9  11      146.42      125.63      9.00 o
  -5   9  11        3.60       14.50      5.83 o
  -4   9  11      217.53      227.25      9.57 o
  -3   9  11       69.59       60.67      7.53 o
  -2   9  11      213.50      215.60      9.75 o
  -1   9  11      129.78      107.60      9.18 o
   0   9  11       86.77      103.21     11.21 o
   1   9  11      324.67      310.91     10.93 o
   2   9  11      662.07      711.41     32.16 o
   3   9  11       77.26       69.45      8.13 o
   4   9  11      152.12      165.46     19.98 o
   5   9  11      147.93      135.53     11.00 o
   6   9  11       65.18       82.06     10.78 o
   7   9  11       86.90       74.83     13.15 o
   8   9  11       86.17       92.82     13.05 o
   9   9  11      149.98      127.17     15.10 o
  10   9  11      126.28      126.04     21.92 o
  11   9  11       21.37       55.22     40.44 o
  12   9  11       31.02       30.09     21.96 o
  13   9  11       13.29      -44.06     77.46 o
 -14  10  11       83.32       53.55     30.61 o
 -13  10  11        0.20       13.57     19.14 o
 -12  10  11       83.69       90.90     20.46 o
 -11  10  11      103.07       84.19     20.46 o
 -10  10  11       20.48        7.28     24.85 o
  -9  10  11      399.31      391.84     41.42 o
  -8  10  11     1194.65     1184.78     46.30 o
  -7  10  11        9.59       11.55     11.69 o
  -6  10  11       71.27       72.78      8.66 o
  -5  10  11       16.31       13.91     32.15 o
  -4  10  11       20.87       20.01      8.26 o
  -3  10  11      173.06      156.22     17.05 o
  -2  10  11     1178.36     1293.79     57.51 o
  -1  10  11       49.90       45.00      7.06 o
   0  10  11        4.34       -1.42     18.03 o
   1  10  11      461.24      455.96     14.24 o
   2  10  11       47.08       32.42      7.37 o
   3  10  11       50.23       48.58      9.50 o
   4  10  11      168.22      175.49     31.67 o
   5  10  11      798.29      798.76     20.73 o
   6  10  11      101.73      111.10     11.72 o
   7  10  11      170.59      113.83     17.54 o
   8  10  11     1195.03     1179.14     32.08 o
   9  10  11       67.07       46.42     19.49 o
  10  10  11      616.00      588.43     47.75 o
  11  10  11       16.70       14.24     18.87 o
  12  10  11      117.87       63.91     59.44 o
 -13  11  11      585.75      484.81     35.13 o
 -12  11  11      130.50      101.85     17.57 o
 -11  11  11      222.37      216.33     21.44 o
 -10  11  11       47.04       26.98     36.05 o
  -9  11  11      366.84      360.98     31.18 o
  -8  11  11      661.88      646.61     50.19 o
  -7  11  11     1105.33     1115.13     56.54 o
  -6  11  11       80.46       68.83     14.62 o
  -5  11  11       40.95       60.72     19.97 o
  -4  11  11      130.96      101.94     12.37 o
  -3  11  11      356.79      326.86     20.46 o
  -2  11  11       76.90       80.34      9.17 o
  -1  11  11     1523.48     1582.25     31.03 o
   0  11  11        0.64       -1.61     17.05 o
   1  11  11      407.68      406.81     14.13 o
   2  11  11      993.08     1016.03     38.99 o
   3  11  11      715.03      751.39     30.70 o
   4  11  11      166.61      141.57     20.46 o
   5  11  11      507.13      433.20     28.26 o
   6  11  11        3.25        6.18     37.51 o
   7  11  11      310.05      270.81     42.39 o
   8  11  11      236.41      202.92     17.87 o
   9  11  11      667.89      601.16    169.09 o
  10  11  11       15.17       50.99     20.92 o
  11  11  11      100.89       68.53     23.54 o
 -12  12  11       55.44       63.16     54.56 o
 -11  12  11        5.71       12.18     13.78 o
 -10  12  11      278.44      240.37     27.28 o
  -9  12  11       35.23       36.41     16.80 o
  -8  12  11        0.42      -14.63     14.63 o
  -7  12  11      160.88      137.62     15.59 o
  -6  12  11        7.55      -11.69     11.69 o
  -5  12  11      153.76      133.85     13.55 o
  -4  12  11       69.59       81.55     35.56 o
  -3  12  11      225.11      174.37     13.76 o
  -2  12  11       73.61       71.61     21.92 o
  -1  12  11       17.64       29.36      9.83 o
   0  12  11      790.78      732.41     35.57 o
   1  12  11        0.03        5.15     19.49 o
   2  12  11      414.39      413.29     38.01 o
   3  12  11      163.90      159.90     14.62 o
   4  12  11      311.65      271.88     17.54 o
   5  12  11      582.36      497.30     72.12 o
   6  12  11       79.53       91.74     32.64 o
   7  12  11       57.92       71.20     16.58 o
   8  12  11        2.20       -8.92     17.46 o
   9  12  11      465.17      418.98     59.93 o
  10  12  11        4.25      -20.03     55.54 o
 -11  13  11      115.20      152.10     62.36 o
 -10  13  11        0.92       10.73     30.20 o
  -9  13  11      316.94      269.41     38.00 o
  -8  13  11       75.12       76.04     15.15 o
  -7  13  11      637.59      644.75     67.24 o
  -6  13  11       14.24        8.90     14.95 o
  -5  13  11      782.78      755.71     47.76 o
  -4  13  11      249.14      203.23     20.95 o
  -3  13  11      984.20      883.13     26.90 o
  -2  13  11      331.30      316.27     17.54 o
  -1  13  11       81.78       52.31     13.04 o
   0  13  11        9.62       -7.15     16.56 o
   1  13  11       39.79      -10.78     29.72 o
   2  13  11        0.98        6.44     18.03 o
   3  13  11     1109.36     1056.60     38.01 o
   4  13  11       48.39       25.66     15.69 o
   5  13  11      109.96      113.87     17.53 o
   6  13  11      178.06      148.50     21.70 o
   7  13  11       49.38       23.66     18.19 o
   8  13  11       51.20       32.42     49.21 o
  -9  14  11        1.48       -4.07     21.23 o
  -8  14  11      307.53      292.33     39.95 o
  -7  14  11       14.82        7.63     27.28 o
  -6  14  11      641.51      526.38     24.18 o
  -5  14  11        8.03       18.65     16.37 o
  -4  14  11      795.16      735.81     40.45 o
  -3  14  11       14.83       30.95     40.92 o
  -2  14  11      871.00      817.95    164.23 o
  -1  14  11        3.17      -16.92     16.92 o
   0  14  11      670.39      670.75     36.06 o
   1  14  11      126.59      134.69     18.99 o
   2  14  11     1144.17     1114.80     44.07 o
   3  14  11      167.25      207.52     26.80 o
   4  14  11      929.48      833.99     35.08 o
   5  14  11      436.38      399.18     58.96 o
   6  14  11      310.70      268.82     27.77 o
   7  14  11      542.48      466.31     31.58 o
  -7  15  11      176.80      204.61     36.20 o
  -6  15  11       34.11       17.54     28.26 o
  -5  15  11      113.13       12.12     32.64 o
  -4  15  11       44.94       37.64     19.00 o
  -3  15  11      266.91      209.37     23.31 o
  -2  15  11        0.35      -37.66     47.74 o
  -1  15  11       70.14       37.30     17.93 o
   0  15  11       31.43       66.32     20.81 o
   1  15  11       73.55       79.08     44.33 o
   2  15  11      332.37      314.92     80.39 o
   3  15  11       20.44      -30.73     31.18 o
   4  15  11       12.74       51.98     27.44 o
  -2  16  11     1068.84      898.47     44.06 o
  -1  16  11        4.39       34.06     26.07 o
   0  16  11      414.72      350.73     32.87 o
 -17   0  12       30.67        1.95     26.31 o
 -16   0  12       17.21       27.28     29.23 o
 -15   0  12     1270.77     1312.06     56.14 o
 -14   0  12       87.87      101.34     19.51 o
 -13   0  12      711.70      674.43     29.06 o
 -12   0  12       68.54       41.90     13.65 o
 -11   0  12      944.72      913.31     28.78 o
 -10   0  12      825.64      832.38     26.67 o
  -9   0  12       12.26        2.92      9.74 o
  -8   0  12     3163.60     3235.49     72.94 o
  -7   0  12      752.79      760.25     31.16 o
  -6   0  12     3090.58     3148.83     61.38 o
  -5   0  12      126.75      146.16      9.85 o
  -4   0  12     2481.45     2450.59     47.74 o
  -3   0  12     2068.69     2164.34     42.08 o
  -2   0  12     5367.88     5560.19     97.52 o
  -1   0  12      339.43      287.48     14.90 o
   0   0  12       13.28       35.08      8.78 o
   1   0  12     1444.48     1439.18     34.36 o
   2   0  12     7240.17     7335.56    140.04 o
   3   0  12     1711.21     1630.45     36.07 o
   4   0  12     3819.96     3995.10     79.15 o
   5   0  12      309.30      259.21     13.89 o
   6   0  12      293.32      302.09     13.02 o
   7   0  12     2723.11     2826.90     58.07 o
   8   0  12     1328.04     1346.30     33.98 o
   9   0  12      254.83      282.59     18.73 o
  10   0  12     1984.73     2037.92     59.20 o
  11   0  12       42.28       28.26     16.57 o
  12   0  12      867.84      931.76     40.08 o
  13   0  12      680.28      715.34     37.72 o
  14   0  12     2355.25     2468.03     85.55 o
  15   0  12      192.46       97.44     26.33 o
 -17   1  12      154.86      108.09     44.82 o
 -16   1  12       22.56      -18.25     18.25 o
 -15   1  12      221.81      173.83     44.82 o
 -14   1  12      299.48      263.11     25.34 o
 -13   1  12      384.32      380.12     21.93 o
 -12   1  12      100.85       94.31     12.67 o
 -11   1  12      353.46      309.49     20.95 o
 -10   1  12       38.25       35.63      8.19 o
  -9   1  12      327.98      293.96     12.09 o
  -8   1  12       76.50       74.51     11.69 o
  -7   1  12     2842.88     2801.07     43.47 o
  -6   1  12       16.80       15.74      4.13 o
  -5   1  12     2267.10     2256.79     33.61 o
  -4   1  12     3676.34     3618.89     56.62 o
  -3   1  12       90.88       89.53      5.42 o
  -2   1  12      316.58      317.70      7.91 o
  -1   1  12       40.20       49.86      5.36 o
   0   1  12       52.82       46.34      7.79 o
   1   1  12       34.37       34.48      6.49 o
   2   1  12      259.83      272.84      8.18 o
   3   1  12     1954.18     1967.71     29.94 o
   4   1  12      101.89       98.31      5.80 o
   5   1  12      401.46      390.09     10.64 o
   6   1  12      922.67      891.72     29.73 o
   7   1  12      323.31      282.88     16.08 o
   8   1  12      256.10      220.25     10.19 o
   9   1  12        4.95       14.62      9.65 o
  10   1  12      290.81      287.83     15.25 o
  11   1  12      231.72      272.19     29.72 o
  12   1  12        6.07       17.70     14.11 o
  13   1  12      478.46      461.56     56.52 o
  14   1  12      155.21      173.28     19.45 o
  15   1  12      140.75      122.19     29.23 o
 -17   2  12      267.14      262.12     66.75 o
 -16   2  12      172.60      220.53     55.54 o
 -15   2  12       48.24       28.35     40.92 o
 -14   2  12      124.41      154.38     36.05 o
 -13   2  12       67.76       22.83     25.33 o
 -12   2  12       59.80       58.82     20.95 o
 -11   2  12       22.34       36.09     17.05 o
 -10   2  12        1.48        6.82     12.18 o
  -9   2  12        8.41        4.11     16.08 o
  -8   2  12      135.62      133.56      8.70 o
  -7   2  12      524.09      537.05     13.22 o
  -6   2  12       11.16       14.14      3.66 o
  -5   2  12      624.05      578.69     11.56 o
  -4   2  12      278.92      275.34     12.67 o
  -3   2  12      255.39      272.85     10.72 o
  -2   2  12     4168.75     4229.70     50.27 o
  -1   2  12       23.02       18.93      3.25 o
   0   2  12     3299.82     3328.12     42.44 o
   1   2  12     1191.98     1192.15     30.71 o
   2   2  12      221.18      209.02     14.62 o
   3   2  12        1.05       13.07      3.73 o
   4   2  12       33.30       35.98      5.36 o
   5   2  12       91.37       93.79      7.80 o
   6   2  12      989.82     1049.88     19.92 o
   7   2  12      158.24      134.32      9.33 o
   8   2  12     1608.37     1660.00     30.28 o
   9   2  12       68.28       57.80      9.98 o
  10   2  12      228.30      226.00     15.23 o
  11   2  12       60.80       56.22     14.62 o
  12   2  12      272.47      276.62     19.25 o
  13   2  12      163.86      159.66     17.60 o
  14   2  12      430.74      425.70     26.53 o
  15   2  12        0.82       24.55     21.08 o
 -17   3  12      186.37      181.18     49.21 o
 -16   3  12       44.65      111.17     23.72 o
 -15   3  12        4.41      -14.39     19.20 o
 -14   3  12       97.51       86.81     26.80 o
 -13   3  12      698.82      686.29     23.92 o
 -12   3  12      358.74      347.78     16.28 o
 -11   3  12     1595.05     1662.84     34.75 o
 -10   3  12      448.35      448.86     41.42 o
  -9   3  12     1343.89     1388.56     28.94 o
  -8   3  12     1208.98     1193.30     24.28 o
  -7   3  12     3053.66     3012.20     44.95 o
  -6   3  12       99.05       93.38      7.80 o
  -5   3  12      929.92      919.19     16.61 o
  -4   3  12      622.66      609.75     11.86 o
  -3   3  12     7642.57     7745.17     89.69 o
  -2   3  12     3523.80     3486.59     43.95 o
  -1   3  12     3463.36     3604.09     45.06 o
   0   3  12     2407.43     2426.35     32.33 o
   1   3  12      249.16      246.37      8.28 o
   2   3  12     6539.49     6658.87     83.59 o
   3   3  12      311.26      310.05      9.72 o
   4   3  12       81.76       85.67      6.91 o
   5   3  12       66.25       63.54     11.21 o
   6   3  12       59.18       49.45      7.07 o
   7   3  12      232.84      226.08     11.59 o
   8   3  12      204.58      215.24     17.05 o
   9   3  12     1934.21     2010.16     47.29 o
  10   3  12       63.75       51.97     12.05 o
  11   3  12        8.71       -6.52     13.32 o
  12   3  12      590.76      576.03     22.40 o
  13   3  12      146.11      150.89     17.59 o
  14   3  12        2.88       -4.20     16.87 o
 -17   4  12      144.93      189.61     35.57 o
 -16   4  12       99.37       76.01     32.64 o
 -15   4  12      139.25      146.14     24.13 o
 -14   4  12      326.32      304.75     53.60 o
 -13   4  12        1.37        6.14     22.41 o
 -12   4  12      872.64      876.06     60.92 o
 -11   4  12      113.52       94.07     10.09 o
 -10   4  12     1306.57     1306.60     28.75 o
  -9   4  12     1563.30     1546.02     30.93 o
  -8   4  12     1084.10     1167.44     24.82 o
  -7   4  12     1038.54     1067.21     25.83 o
  -6   4  12       46.88       46.85      5.90 o
  -5   4  12       15.29       14.10      5.85 o
  -4   4  12      150.98      153.88     18.03 o
  -3   4  12      576.27      576.28     12.18 o
  -2   4  12     2175.48     2155.22     27.94 o
  -1   4  12     1128.40     1086.82     16.11 o
   0   4  12     2111.54     2096.11     28.26 o
   1   4  12     3677.45     3747.59     49.11 o
   2   4  12      248.48      211.95     24.85 o
   3   4  12      898.48      902.75     18.31 o
   4   4  12      118.77      117.72     11.21 o
   5   4  12       10.90       25.72      9.74 o
   6   4  12       19.74       27.21      6.11 o
   7   4  12       52.41       55.53      8.28 o
   8   4  12      270.01      274.18     13.72 o
   9   4  12      401.56      378.43     16.40 o
  10   4  12       56.71       69.80     29.72 o
  11   4  12      205.05      216.41     19.49 o
  12   4  12       36.73       13.15     15.16 o
  13   4  12        9.26       31.59     17.06 o
  14   4  12        6.08        9.47     63.33 o
 -17   5  12       48.71       44.11     24.40 o
 -16   5  12      128.57      118.50     26.45 o
 -15   5  12       24.09       20.21     21.01 o
 -14   5  12      336.16      302.42     21.87 o
 -13   5  12      658.22      636.94     42.88 o
 -12   5  12       20.43        1.92     12.67 o
 -11   5  12      172.75      153.58     13.86 o
 -10   5  12       40.31       41.76     11.21 o
  -9   5  12      674.17      688.08     53.12 o
  -8   5  12      184.19      172.10     13.64 o
  -7   5  12     2470.14     2504.96     79.98 o
  -6   5  12        9.65       14.56      5.89 o
  -5   5  12     1304.61     1314.92     24.86 o
  -4   5  12     4364.86     4441.74     59.11 o
  -3   5  12     1899.95     1914.62     26.57 o
  -2   5  12      517.06      533.39     14.13 o
  -1   5  12       68.27       52.92      4.28 o
   0   5  12      518.66      523.92     10.66 o
   1   5  12      114.73      108.01     22.90 o
   2   5  12     1539.33     1551.06     26.41 o
   3   5  12     1191.34     1202.62     45.33 o
   4   5  12      622.77      654.97     15.50 o
   5   5  12      553.69      548.02     44.83 o
   6   5  12      377.48      365.78     34.59 o
   7   5  12      298.70      253.08     13.64 o
   8   5  12      117.96      127.93     24.36 o
   9   5  12       19.84       14.65     10.66 o
  10   5  12      717.73      726.70     26.80 o
  11   5  12        6.12       10.72     19.49 o
  12   5  12       10.66      -13.32     13.32 o
  13   5  12      298.62      267.17     54.08 o
  14   5  12      230.26      149.69     29.23 o
 -16   6  12      361.44      350.91     47.26 o
 -15   6  12     1223.62     1282.19     57.02 o
 -14   6  12      793.48      826.07     49.22 o
 -13   6  12      303.18      275.33     40.93 o
 -12   6  12      332.59      353.53     26.80 o
 -11   6  12        4.50       -3.41     11.02 o
 -10   6  12       38.38       30.99     14.13 o
  -9   6  12       38.45       28.61     25.82 o
  -8   6  12     2978.11     3002.10     50.77 o
  -7   6  12      132.96      135.36      9.74 o
  -6   6  12     4310.22     4570.95     63.44 o
  -5   6  12     2483.65     2478.05     36.26 o
  -4   6  12     2714.82     2664.32     63.90 o
  -3   6  12     3179.61     3202.98     42.96 o
  -2   6  12     2322.14     2345.17     35.11 o
  -1   6  12      849.66      862.66     15.14 o
   0   6  12       12.40        8.25      5.59 o
   1   6  12     1551.17     1572.79     26.25 o
   2   6  12     1580.73     1614.71     47.29 o
   3   6  12     1796.20     1840.08     29.87 o
   4   6  12     1226.37     1340.23     38.99 o
   5   6  12     1018.69     1056.05     36.07 o
   6   6  12      185.69      177.10     28.75 o
   7   6  12     1847.51     1849.82    158.93 o
   8   6  12       48.20       38.79     10.46 o
   9   6  12       37.49       39.76     15.10 o
  10   6  12      146.44      110.74     13.06 o
  11   6  12      100.52       75.88     23.39 o
  12   6  12       48.03       41.95     46.77 o
  13   6  12       82.11       71.62     19.30 o
  14   6  12      848.63      632.61    116.95 o
 -16   7  12       18.48       -1.50     44.33 o
 -15   7  12       39.14       43.14     21.97 o
 -14   7  12      170.34      184.28     65.29 o
 -13   7  12      185.19      167.96     20.87 o
 -12   7  12      178.44      111.95     16.89 o
 -11   7  12      216.88      172.96     13.17 o
 -10   7  12      120.88       91.23     19.98 o
  -9   7  12       59.64       39.55     15.10 o
  -8   7  12       17.19        4.05      7.64 o
  -7   7  12      335.37      330.85     19.00 o
  -6   7  12        6.00        9.38      5.89 o
  -5   7  12      144.50      124.91      9.74 o
  -4   7  12      321.79      273.79      8.66 o
  -3   7  12        2.19       -4.55      6.10 o
  -2   7  12      226.01      201.68      8.25 o
  -1   7  12        1.91       -2.06     13.64 o
   0   7  12      516.26      537.44     13.16 o
   1   7  12      345.54      350.35     18.03 o
   2   7  12       45.58       39.09      7.65 o
   3   7  12     3655.61     3829.83     55.71 o
   4   7  12       23.81       33.02      8.84 o
   5   7  12      554.84      577.91     17.05 o
   6   7  12      143.66      152.39     26.31 o
   7   7  12      253.27      238.98     25.34 o
   8   7  12      409.30      390.38     39.47 o
   9   7  12      433.01      403.30     18.47 o
  10   7  12       40.76       11.96     12.73 o
  11   7  12      317.90      278.40     21.59 o
  12   7  12       49.97       23.17     17.54 o
  13   7  12      540.52      552.33     77.47 o
 -15   8  12       38.72       61.89     22.32 o
 -14   8  12       32.65       18.96     20.60 o
 -13   8  12        5.83       28.62     24.85 o
 -12   8  12      177.41      171.98     30.21 o
 -11   8  12      114.48      102.87     14.72 o
 -10   8  12       53.19       61.22     12.74 o
  -9   8  12      135.77      133.39     12.08 o
  -8   8  12     1185.74     1147.88    101.38 o
  -7   8  12        0.19       -8.18      8.18 o
  -6   8  12       19.64       14.18     16.56 o
  -5   8  12        7.33       -3.90      5.51 o
  -4   8  12      429.87      419.74     43.85 o
  -3   8  12      487.15      513.31     14.53 o
  -2   8  12     4290.55     4440.15     67.65 o
  -1   8  12      324.54      309.49     17.05 o
   0   8  12      100.21       93.51      6.68 o
   1   8  12     3421.72     3676.12     53.96 o
   2   8  12      179.22      176.16     23.39 o
   3   8  12      893.36      890.90     19.81 o
   4   8  12      290.20      301.40     12.60 o
   5   8  12       83.04       98.72     25.82 o
   6   8  12      358.34      366.90     14.49 o
   7   8  12       18.25        6.72      9.28 o
   8   8  12      682.54      635.90     55.06 o
   9   8  12        0.69       -8.58     45.79 o
  10   8  12       80.54       55.74     14.47 o
  11   8  12       35.46        5.43     14.74 o
  12   8  12        0.43       15.19     24.22 o
 -14   9  12       34.62      -10.05     26.79 o
 -13   9  12      112.81      102.90     22.44 o
 -12   9  12      270.38      273.76     23.03 o
 -11   9  12      357.71      347.45     21.09 o
 -10   9  12      672.65      657.11     65.30 o
  -9   9  12      201.93      207.41     21.92 o
  -8   9  12        2.39        5.85      8.77 o
  -7   9  12      274.14      266.57     41.41 o
  -6   9  12       94.13       76.64      8.29 o
  -5   9  12        5.84        6.54      9.35 o
  -4   9  12        2.04       -0.76      7.31 o
  -3   9  12     2582.12     2692.76     45.89 o
  -2   9  12        7.99        2.83      6.18 o
  -1   9  12     2461.27     2610.55     62.91 o
   0   9  12      106.83      106.56      8.66 o
   1   9  12      485.35      497.29     29.72 o
   2   9  12      362.95      357.10     13.07 o
   3   9  12      196.37      171.42     11.76 o
   4   9  12       27.32        9.27      9.55 o
   5   9  12      584.53      607.87     17.42 o
   6   9  12        1.96       13.45     10.06 o
   7   9  12     1565.60     1571.07     32.72 o
   8   9  12        6.55        5.87     10.77 o
   9   9  12     1620.05     1546.75     59.47 o
  10   9  12      203.13      200.19     35.08 o
  11   9  12      191.16      160.32     27.92 o
  12   9  12      544.07      419.81     35.04 o
 -14  10  12       63.26       23.92     24.85 o
 -13  10  12        2.54       -4.17     33.62 o
 -12  10  12      477.72      505.74     28.08 o
 -11  10  12      127.58       88.99     15.81 o
 -10  10  12      315.16      254.61     18.65 o
  -9  10  12      371.00      323.96     29.72 o
  -8  10  12        3.95       -5.66      8.64 o
  -7  10  12      250.67      226.20     43.85 o
  -6  10  12       35.80        6.64     17.54 o
  -5  10  12       10.94       16.94     15.59 o
  -4  10  12       30.75       55.76     19.97 o
  -3  10  12       27.47       23.71      8.72 o
  -2  10  12      505.26      446.71     14.81 o
  -1  10  12        2.10       16.49     11.21 o
   0  10  12      544.69      549.42     16.12 o
   1  10  12       26.93       12.27      8.40 o
   2  10  12      157.46      148.35     10.53 o
   3  10  12        8.17        2.49     10.23 o
   4  10  12      266.67      276.53     18.03 o
   5  10  12       71.90       56.10     10.78 o
   6  10  12      395.17      318.03     21.93 o
   7  10  12       14.72       12.26     14.62 o
   8  10  12      860.53      807.50     27.78 o
   9  10  12      422.34      394.10     23.97 o
  10  10  12        8.09       37.00     21.08 o
  11  10  12      123.24       96.18     25.61 o
 -13  11  12        3.02       38.90     40.88 o
 -12  11  12       18.54       11.65     19.92 o
 -11  11  12      505.63      437.83     24.29 o
 -10  11  12      488.32      403.63     66.27 o
  -9  11  12       65.54       24.87     18.02 o
  -8  11  12      139.71      129.28     16.81 o
  -7  11  12      501.83      504.09     34.11 o
  -6  11  12      764.02      656.70     62.38 o
  -5  11  12      414.54      357.27     38.49 o
  -4  11  12      350.31      364.31     17.07 o
  -3  11  12      318.93      301.80     31.67 o
  -2  11  12       12.92       -0.06     10.27 o
  -1  11  12        2.48       10.09      8.52 o
   0  11  12      195.19      177.67     11.43 o
   1  11  12        3.28      -11.26     21.92 o
   2  11  12       91.68       83.51     11.67 o
   3  11  12     2055.87     2116.94     42.66 o
   4  11  12       80.53       74.72     33.13 o
   5  11  12       12.35        0.71     13.54 o
   6  11  12       82.01       78.67     31.67 o
   7  11  12       10.87       11.28     22.90 o
   8  11  12       84.46       67.53     17.54 o
   9  11  12      308.57      230.56     97.93 o
  10  11  12      322.59      242.20     30.03 o
 -11  12  12        0.97       38.86     28.55 o
 -10  12  12       30.87       41.81     38.00 o
  -9  12  12       36.67       78.44     20.12 o
  -8  12  12     1037.80     1077.95     42.83 o
  -7  12  12        1.13      -24.53     29.72 o
  -6  12  12      583.51      648.90     56.52 o
  -5  12  12      412.80      389.29     42.88 o
  -4  12  12      341.57      396.48     20.73 o
  -3  12  12      483.14      459.65     28.26 o
  -2  12  12      914.05     1034.84     38.99 o
  -1  12  12        3.71        8.00     22.90 o
   0  12  12       51.49       63.30     11.25 o
   1  12  12      122.04      122.52     22.90 o
   2  12  12     1095.93     1100.62     31.56 o
   3  12  12      547.26      529.32     21.07 o
   4  12  12      612.02      615.35     23.02 o
   5  12  12      193.25      150.56     16.51 o
   6  12  12       60.58       45.12     22.90 o
   7  12  12      762.67      743.13     30.87 o
   8  12  12       70.48       22.94     16.70 o
   9  12  12        1.81      -15.04     26.79 o
 -10  13  12       11.67        5.32     23.01 o
  -9  13  12      184.85      108.43     44.82 o
  -8  13  12      256.08      264.52     23.15 o
  -7  13  12      239.73      269.07     22.82 o
  -6  13  12      870.60      890.23     33.50 o
  -5  13  12      419.25      393.21     29.72 o
  -4  13  12      678.13      661.10     27.18 o
  -3  13  12       20.46       14.92     13.32 o
  -2  13  12       89.05       61.97     14.12 o
  -1  13  12        6.55        8.59     12.24 o
   0  13  12      127.95       90.90     16.39 o
   1  13  12       28.92       32.68     46.28 o
   2  13  12        7.68       23.04     15.49 o
   3  13  12      310.26      323.33     20.13 o
   4  13  12      258.90      242.57     35.08 o
   5  13  12      135.80      109.55     29.23 o
   6  13  12      371.35      362.21     28.09 o
   7  13  12        6.03        1.54     20.46 o
  -8  14  12      250.39      233.41     67.24 o
  -7  14  12        7.76       22.24     22.38 o
  -6  14  12       32.67       15.09     27.28 o
  -5  14  12       59.16       40.23     17.88 o
  -4  14  12      117.21      117.14     26.80 o
  -3  14  12      168.17      161.03     25.00 o
  -2  14  12      735.89      699.69     43.37 o
  -1  14  12       24.63       30.74     16.92 o
   0  14  12      108.23      136.56     22.26 o
   1  14  12     1185.93     1186.34     88.70 o
   2  14  12       41.20       27.46     19.17 o
   3  14  12      148.50      102.08     48.23 o
   4  14  12        0.29        7.17     23.38 o
   5  14  12       35.88       52.86     34.10 o
  -5  15  12        3.61      -15.59     19.42 o
  -4  15  12      277.74      247.09     30.43 o
  -3  15  12      551.66      476.40     35.52 o
  -2  15  12      393.01      387.41     29.16 o
  -1  15  12      350.15      314.28     28.39 o
   0  15  12       67.08       29.33     20.36 o
   1  15  12       38.38       54.49     28.85 o
   2  15  12      898.26      753.19    147.17 o
   3  15  12       99.69      107.18     32.17 o
 -17   1  13       24.35       38.72     25.33 o
 -16   1  13      107.70      109.32     22.48 o
 -15   1  13        4.08        6.76     17.48 o
 -14   1  13      463.59      391.52     27.77 o
 -13   1  13      323.62      357.69     23.56 o
 -12   1  13      103.81       94.08     14.13 o
 -11   1  13       22.92       18.66     14.13 o
 -10   1  13       27.85       27.51     16.56 o
  -9   1  13       60.18       54.29      7.53 o
  -8   1  13      120.03      121.69     14.13 o
  -7   1  13     2450.33     2513.86     42.51 o
  -6   1  13      558.22      540.06     14.80 o
  -5   1  13     1401.31     1425.90     24.88 o
  -4   1  13      907.44      926.19     18.10 o
  -3   1  13     5377.10     5493.68     68.01 o
  -2   1  13      222.82      213.50      8.77 o
  -1   1  13     3948.79     4016.97     56.34 o
   0   1  13      704.09      710.02     20.47 o
   1   1  13     1097.69     1106.87     24.37 o
   2   1  13     3803.61     3917.79     60.85 o
   3   1  13     3793.35     3997.19     59.19 o
   4   1  13     1524.36     1548.42     27.96 o
   5   1  13      188.81      203.69     20.46 o
   6   1  13     1915.20     1949.09     42.91 o
   7   1  13      131.66      143.35     11.97 o
   8   1  13     1180.66     1173.45     27.10 o
   9   1  13      733.84      732.13     30.21 o
  10   1  13      147.43      166.71     15.02 o
  11   1  13       22.96       34.97     12.04 o
  12   1  13      805.51      805.54     28.15 o
  13   1  13      246.63      209.56     43.36 o
  14   1  13      368.68      374.91     30.50 o
 -17   2  13       28.26      -32.02     38.00 o
 -16   2  13       25.23       18.01     19.66 o
 -15   2  13     1303.13     1355.75     44.80 o
 -14   2  13      167.76      120.19     32.16 o
 -13   2  13      843.18      923.55     33.02 o
 -12   2  13      170.68      145.57     14.15 o
 -11   2  13        4.59        7.04     10.66 o
 -10   2  13       35.17       36.49     10.67 o
  -9   2  13     1106.27     1122.60     26.03 o
  -8   2  13      796.17      781.73     20.07 o
  -7   2  13       15.17       20.63      7.72 o
  -6   2  13      241.41      272.75     10.71 o
  -5   2  13      389.77      382.45     11.97 o
  -4   2  13      701.90      712.90     14.63 o
  -3   2  13     1209.64     1180.74     18.78 o
  -2   2  13     4077.90     4100.75     52.39 o
  -1   2  13      138.48      129.94      8.64 o
   0   2  13      364.50      348.69     22.41 o
   1   2  13     3562.16     3582.66     53.77 o
   2   2  13      348.85      361.18     10.42 o
   3   2  13     2786.21     2838.47     52.19 o
   4   2  13      247.31      278.43     41.41 o
   5   2  13      476.33      475.09     15.53 o
   6   2  13       62.46       42.01     15.10 o
   7   2  13      638.48      667.46     19.06 o
   8   2  13       57.98       47.75     10.67 o
   9   2  13       30.73       40.16     10.99 o
  10   2  13       22.95       44.77     24.36 o
  11   2  13        6.17        0.17     13.42 o
  12   2  13       56.66       85.11     35.08 o
  13   2  13      269.59      243.75     23.87 o
  14   2  13      240.56      201.34     25.09 o
 -17   3  13       34.55       68.21     26.45 o
 -16   3  13       67.56       40.20     23.01 o
 -15   3  13      135.34      152.49     23.88 o
 -14   3  13      109.33       93.73     17.57 o
 -13   3  13       44.56       52.81     15.40 o
 -12   3  13      101.81      115.49     13.34 o
 -11   3  13       48.39       38.00     11.03 o
 -10   3  13      402.73      410.49     15.39 o
  -9   3  13       46.19       52.39      7.53 o
  -8   3  13      222.62      200.03     19.98 o
  -7   3  13       10.97        5.58      7.49 o
  -6   3  13      875.82      813.30     18.52 o
  -5   3  13      110.84       96.40     16.08 o
  -4   3  13      393.66      405.18     11.60 o
  -3   3  13      805.61      770.09     14.82 o
  -2   3  13       20.63       16.92      2.74 o
  -1   3  13      684.78      676.48     12.87 o
   0   3  13        5.71       11.27      7.31 o
   1   3  13      761.17      742.45     14.74 o
   2   3  13      666.67      663.13     14.50 o
   3   3  13       76.10       72.29     15.10 o
   4   3  13       16.53       18.17     10.72 o
   5   3  13       45.00       44.61     17.05 o
   6   3  13        4.29        4.57      9.74 o
   7   3  13       13.27        7.98     10.96 o
   8   3  13      383.59      363.69     16.99 o
   9   3  13        1.52       -1.95     11.02 o
  10   3  13       49.24       35.79     12.62 o
  11   3  13       47.54       31.35     13.11 o
  12   3  13       45.36       30.55     17.18 o
  13   3  13       13.95       26.85     21.01 o
  14   3  13       23.43       17.70     32.15 o
 -16   4  13      118.93      126.98     26.53 o
 -15   4  13     1268.46     1348.07    116.48 o
 -14   4  13      170.29      163.55     44.82 o
 -13   4  13      376.35      403.12     21.69 o
 -12   4  13       18.25       -9.49     14.13 o
 -11   4  13      345.23      370.56     16.58 o
 -10   4  13       56.19       58.48     11.24 o
  -9   4  13      798.20      815.85     29.24 o
  -8   4  13      460.21      462.04     31.67 o
  -7   4  13        3.25        2.97      6.64 o
  -6   4  13      237.61      208.67     12.67 o
  -5   4  13       16.95       17.64      6.31 o
  -4   4  13      649.12      682.29     36.06 o
  -3   4  13     1326.29     1370.77     21.23 o
  -2   4  13     3737.38     3861.41     50.14 o
  -1   4  13     1031.65     1067.30     27.29 o
   0   4  13       65.46       34.71      5.32 o
   1   4  13     3354.25     3473.61     51.26 o
   2   4  13      167.48      179.47     13.15 o
   3   4  13     1257.24     1259.35     35.58 o
   4   4  13      284.29      273.16     20.95 o
   5   4  13      200.73      193.73     10.14 o
   6   4  13      750.53      787.62     40.45 o
   7   4  13     1626.72     1701.37     44.36 o
   8   4  13      158.92      152.76     14.46 o
   9   4  13       23.14        8.77     13.32 o
  10   4  13        8.91       11.20     19.00 o
  11   4  13       45.45       35.51     16.86 o
  12   4  13       15.34        3.92     18.45 o
  13   4  13      103.71       77.93     38.98 o
 -16   5  13      133.34      118.33     27.37 o
 -15   5  13       51.39       39.49     23.40 o
 -14   5  13      960.34      904.82     93.57 o
 -13   5  13      661.62      682.30     30.81 o
 -12   5  13      301.99      303.46     45.31 o
 -11   5  13       92.59      122.98     14.45 o
 -10   5  13     1014.81     1000.05     43.86 o
  -9   5  13      239.65      249.86     13.69 o
  -8   5  13     1019.13     1039.01     37.04 o
  -7   5  13      257.73      258.66     33.13 o
  -6   5  13      336.24      316.67     12.93 o
  -5   5  13        3.13       -1.09      6.33 o
  -4   5  13     2339.09     2358.05     35.60 o
  -3   5  13     1126.88     1123.27     19.91 o
  -2   5  13      371.35      365.22     10.30 o
  -1   5  13      159.29      148.67      7.10 o
   0   5  13      607.96      629.77     14.66 o
   1   5  13       24.37       33.51     10.23 o
   2   5  13     2498.55     2555.43     40.30 o
   3   5  13      156.04      145.47     10.33 o
   4   5  13       57.51       40.53      8.27 o
   5   5  13        5.76       -1.34      7.52 o
   6   5  13      129.79       98.34     21.44 o
   7   5  13       48.14       46.44     10.07 o
   8   5  13      355.63      378.05     18.07 o
   9   5  13       53.75       26.56     12.04 o
  10   5  13        2.97       23.36     15.11 o
  11   5  13        6.39       -5.96     16.38 o
  12   5  13       63.09       78.80     18.27 o
  13   5  13      184.49      141.32     23.18 o
 -16   6  13       14.19      -15.57     22.38 o
 -15   6  13      104.92      120.22     46.77 o
 -14   6  13        2.61        1.76     23.87 o
 -13   6  13      421.48      424.92     44.34 o
 -12   6  13      117.85       66.08     24.85 o
 -11   6  13        6.69       -8.66     14.13 o
 -10   6  13      322.26      314.24     50.67 o
  -9   6  13        2.23      -10.96     10.96 o
  -8   6  13       30.92       23.21      8.77 o
  -7   6  13        4.24       -5.65     10.72 o
  -6   6  13       15.01        5.67      7.31 o
  -5   6  13        5.35       -0.29      5.83 o
  -4   6  13       57.54       45.39      7.79 o
  -3   6  13      148.44      134.65     10.23 o
  -2   6  13       19.58       20.10      6.52 o
  -1   6  13        0.17       12.79      5.01 o
   0   6  13       22.42       15.80     13.15 o
   1   6  13       75.96       84.84      8.42 o
   2   6  13      154.57      132.55     24.36 o
   3   6  13      128.67      110.57      9.92 o
   4   6  13      285.77      280.74     12.26 o
   5   6  13       95.45       77.27      9.16 o
   6   6  13      392.13      363.32     24.85 o
   7   6  13       27.88       32.38     10.06 o
   8   6  13      623.18      611.12     22.13 o
   9   6  13      162.93      154.22     14.84 o
  10   6  13        1.47      -18.22     32.15 o
  11   6  13      416.65      369.95     22.54 o
  12   6  13       43.02       77.93     45.31 o
  13   6  13       71.91        8.02     51.15 o
 -15   7  13       46.78       40.91     23.01 o
 -14   7  13      723.51      613.52     53.60 o
 -13   7  13      253.75      251.11     24.36 o
 -12   7  13      208.82      140.24     18.20 o
 -11   7  13       32.55       65.60     14.81 o
 -10   7  13      284.63      224.38     33.62 o
  -9   7  13        8.18       25.42     18.03 o
  -8   7  13      708.24      691.15     27.29 o
  -7   7  13     1133.12     1201.11     48.74 o
  -6   7  13       53.38       39.71      7.22 o
  -5   7  13       72.23       60.39      6.50 o
  -4   7  13      680.13      679.81     31.19 o
  -3   7  13      214.09      202.68     10.01 o
  -2   7  13     1511.64     1517.90     26.59 o
  -1   7  13      721.21      726.31     16.76 o
   0   7  13       76.96       62.96      7.66 o
   1   7  13      168.64      160.07     10.10 o
   2   7  13     2334.14     2497.87     39.76 o
   3   7  13      562.50      576.66     18.52 o
   4   7  13      553.23      589.48     28.75 o
   5   7  13      280.35      275.58     12.57 o
   6   7  13      165.21      148.49     11.52 o
   7   7  13      251.98      202.26     12.67 o
   8   7  13      264.36      262.68     22.90 o
   9   7  13      566.84      563.79     23.09 o
  10   7  13      126.76      128.07     18.51 o
  11   7  13        2.91       -7.40     15.11 o
  12   7  13      172.82      122.15     37.03 o
 -14   8  13       77.13       87.14     39.95 o
 -13   8  13      168.32      170.03     36.54 o
 -12   8  13      103.90      101.14     19.64 o
 -11   8  13        2.29      -16.53     16.53 o
 -10   8  13        3.06      -14.11     14.11 o
  -9   8  13        7.35       -0.90     19.00 o
  -8   8  13     1040.85      977.59     27.29 o
  -7   8  13        4.28        9.53      9.28 o
  -6   8  13     1139.93     1224.92     27.70 o
  -5   8  13       64.24       66.06      6.91 o
  -4   8  13      505.49      521.32     15.91 o
  -3   8  13      522.47      502.81     29.24 o
  -2   8  13     1415.19     1477.80     28.12 o
  -1   8  13       56.11       48.35     19.49 o
   0   8  13     1144.88     1134.88     23.03 o
   1   8  13      499.99      505.16     20.95 o
   2   8  13     1339.22     1376.42     26.07 o
   3   8  13     1175.85     1210.70     25.22 o
   4   8  13     1485.64     1539.84     66.29 o
   5   8  13      540.12      535.24     17.53 o
   6   8  13      229.54      214.34     12.71 o
   7   8  13     1342.12     1473.64     33.59 o
   8   8  13      105.89      121.56     14.83 o
   9   8  13      590.59      577.30     27.77 o
  10   8  13      185.14      163.79     36.54 o
  11   8  13      228.38      228.79     55.54 o
  12   8  13      109.68       41.59     83.31 o
 -14   9  13       19.30       25.46     35.56 o
 -13   9  13        0.12       -1.78     28.74 o
 -12   9  13        0.39      -18.15     18.15 o
 -11   9  13      207.70      179.90     16.92 o
 -10   9  13      113.74      111.25     23.87 o
  -9   9  13       67.30       57.80     12.35 o
  -8   9  13      342.38      337.43     22.41 o
  -7   9  13       61.20       55.01     19.97 o
  -6   9  13      235.90      241.77     15.94 o
  -5   9  13       27.21       59.31     12.41 o
  -4   9  13        9.18       -5.57      8.52 o
  -3   9  13      515.47      549.12     17.09 o
  -2   9  13      140.04      116.58      9.77 o
  -1   9  13       12.49       13.45      8.11 o
   0   9  13      217.42      201.97     17.54 o
   1   9  13      127.69      133.58     19.49 o
   2   9  13      227.62      227.29     16.57 o
   3   9  13       13.68       30.33     10.03 o
   4   9  13      120.58       87.43     11.91 o
   5   9  13      190.08      181.78     13.04 o
   6   9  13       12.42       18.11     31.67 o
   7   9  13       65.85       35.92     12.08 o
   8   9  13        0.69      -13.73     13.73 o
   9   9  13       43.65        3.09     17.32 o
  10   9  13      117.64      111.73     35.08 o
  11   9  13      206.30      202.95     34.81 o
 -13  10  13        1.18       -1.36     37.51 o
 -12  10  13       13.86       10.56     28.26 o
 -11  10  13      124.00      142.62     22.49 o
 -10  10  13       27.34       13.74     17.32 o
  -9  10  13      208.31      175.64     17.09 o
  -8  10  13      568.76      543.41     26.44 o
  -7  10  13      212.59      240.21     33.13 o
  -6  10  13      104.91      137.59     30.21 o
  -5  10  13      324.91      364.29     26.31 o
  -4  10  13     1353.04     1467.07     38.87 o
  -3  10  13      288.73      286.20     40.44 o
  -2  10  13     3231.71     3423.59     56.15 o
  -1  10  13      116.05      108.15     16.08 o
   0  10  13      663.86      671.14     34.11 o
   1  10  13     1426.82     1503.16     31.02 o
   2  10  13      974.63     1007.34     25.48 o
   3  10  13      866.11      874.72     22.23 o
   4  10  13      497.40      521.56     17.51 o
   5  10  13      145.59      115.38     19.49 o
   6  10  13       15.41       -0.58     17.54 o
   7  10  13     1543.78     1587.43     58.49 o
   8  10  13      270.65      263.27     20.69 o
   9  10  13      264.82      179.33     23.19 o
  10  10  13       33.15       14.57     48.72 o
 -12  11  13      125.37       90.08     25.15 o
 -11  11  13      277.06      254.72     27.81 o
 -10  11  13      419.91      472.56     33.13 o
  -9  11  13      440.72      510.35     33.08 o
  -8  11  13      269.07      262.43     42.88 o
  -7  11  13      189.55      113.56     19.44 o
  -6  11  13      372.79      347.93     21.78 o
  -5  11  13       19.31        3.62     14.03 o
  -4  11  13      254.07      261.85     32.16 o
  -3  11  13      388.00      405.19     22.17 o
  -2  11  13      224.14      190.03     17.54 o
  -1  11  13      258.03      257.11     15.59 o
   0  11  13      498.99      470.30     33.62 o
   1  11  13       37.17       49.29     11.36 o
   2  11  13      394.07      362.97     16.76 o
   3  11  13      240.33      228.59     14.86 o
   4  11  13       16.87      -16.15     19.00 o
   5  11  13      259.41      251.26     18.13 o
   6  11  13      301.48      248.51     36.05 o
   7  11  13      285.95      260.88     26.80 o
   8  11  13      698.94      588.20     68.22 o
   9  11  13      223.64      222.77     66.75 o
 -10  12  13      295.95      292.58     57.00 o
  -9  12  13      348.57      239.35     26.31 o
  -8  12  13      100.15       95.50     38.98 o
  -7  12  13      601.66      645.52     41.42 o
  -6  12  13      179.04      178.69     20.05 o
  -5  12  13      112.58      129.98     22.26 o
  -4  12  13       16.97       39.37     16.62 o
  -3  12  13       94.02       90.97     27.77 o
  -2  12  13      896.83      899.38     99.90 o
  -1  12  13      124.06       87.79     15.06 o
   0  12  13      241.60      187.43     34.11 o
   1  12  13      143.47      138.34     30.21 o
   2  12  13       75.55       69.28     13.85 o
   3  12  13      188.84      174.51     17.57 o
   4  12  13      119.15       94.46     15.42 o
   5  12  13       93.12       85.34     30.21 o
   6  12  13      136.52      121.20     47.75 o
   7  12  13       56.66       87.60     26.24 o
   8  12  13        0.55       31.87     26.06 o
  -9  13  13       33.16       49.87     27.85 o
  -8  13  13      144.07      129.73     24.30 o
  -7  13  13      530.59      514.90     30.51 o
  -6  13  13        8.19       29.06     17.48 o
  -5  13  13       58.66       34.92     17.18 o
  -4  13  13      866.03      832.51     39.47 o
  -3  13  13      156.71      136.40     16.81 o
  -2  13  13      145.22      122.90     15.18 o
  -1  13  13       56.78       30.81     19.03 o
   0  13  13        4.20       16.34     17.29 o
   1  13  13       70.63       66.43     19.04 o
   2  13  13      416.60      343.67     27.29 o
   3  13  13      473.48      410.77     79.42 o
   4  13  13      343.65      319.67     23.94 o
   5  13  13        0.95       34.42     58.46 o
   6  13  13      230.56      182.32     74.06 o
  -7  14  13      650.77      499.71     32.19 o
  -6  14  13      148.60      150.96     21.66 o
  -5  14  13      457.89      436.66     80.40 o
  -4  14  13      123.82       86.72     20.54 o
  -3  14  13      486.57      487.44     32.65 o
  -2  14  13       34.59       41.94     24.85 o
  -1  14  13       55.23      107.55     26.64 o
   0  14  13       48.97       20.56     28.22 o
   1  14  13       28.46        2.39     26.20 o
   2  14  13       16.86       21.80     25.46 o
   3  14  13      148.87      180.37     76.98 o
   4  14  13       35.59       34.87     40.92 o
 -16   0  14      825.75      786.51     59.97 o
 -15   0  14     1457.60     1504.16     69.88 o
 -14   0  14       12.36       35.08     22.41 o
 -13   0  14      135.47      147.13     21.49 o
 -12   0  14       20.19       26.31     18.51 o
 -11   0  14      467.84      459.97     26.71 o
 -10   0  14      562.38      569.14     27.87 o
  -9   0  14      505.80      512.61     23.94 o
  -8   0  14     2251.17     2337.65     60.30 o
  -7   0  14      328.82      308.91     18.77 o
  -6   0  14       51.66       38.97      9.75 o
  -5   0  14      760.79      843.09     24.86 o
  -4   0  14      632.72      607.19     19.49 o
  -3   0  14     1983.77     2038.18     47.50 o
  -2   0  14     2221.13     2303.70     51.30 o
  -1   0  14      551.29      530.18     20.20 o
   0   0  14     3947.57     4008.67     81.75 o
   1   0  14     3553.49     3620.49     81.66 o
   2   0  14     2434.81     2525.25     61.06 o
   3   0  14     8581.89     9246.10    194.51 o
   4   0  14       25.55       32.15     15.59 o
   5   0  14     5503.75     5973.43    132.40 o
   6   0  14      906.55      966.90     41.12 o
   7   0  14     2561.85     2647.97     77.79 o
   8   0  14      109.91       90.62     21.46 o
   9   0  14       54.73      108.15     25.36 o
  10   0  14        1.46      -21.44     21.44 o
  11   0  14      596.81      589.60     42.32 o
  12   0  14       86.31       46.77     26.31 o
  13   0  14     1003.11      982.47     53.54 o
 -16   1  14      202.83      129.14     26.31 o
 -15   1  14        3.72       26.27     19.84 o
 -14   1  14      418.16      387.76     40.93 o
 -13   1  14        3.98       -1.26     14.01 o
 -12   1  14      364.09      331.87     17.39 o
 -11   1  14      274.58      248.87     38.00 o
 -10   1  14        4.12        6.88     30.20 o
  -9   1  14      189.90      207.84     16.16 o
  -8   1  14       81.43       84.41     10.68 o
  -7   1  14      676.39      683.24     17.75 o
  -6   1  14      520.53      502.76     13.89 o
  -5   1  14      307.88      300.32     10.87 o
  -4   1  14      696.50      652.04     13.55 o
  -3   1  14       61.80       51.38      8.77 o
  -2   1  14       23.14       16.73      7.90 o
  -1   1  14      328.31      346.11     24.85 o
   0   1  14       15.82       24.59      8.43 o
   1   1  14      496.38      487.03     15.20 o
   2   1  14      542.00      523.35     16.28 o
   3   1  14      935.70      898.25     22.26 o
   4   1  14      972.29      965.00     23.75 o
   5   1  14      415.64      432.41     18.28 o
   6   1  14      308.53      333.52     34.59 o
   7   1  14        5.82      -11.23     11.23 o
   8   1  14      239.26      240.56     21.92 o
   9   1  14       25.03        6.50     17.32 o
  10   1  14       44.72       28.24     16.49 o
  11   1  14       38.61       29.72     20.95 o
  12   1  14      219.58      240.75     46.77 o
  13   1  14       40.16       23.06     23.01 o
 -16   2  14       61.65       27.54     37.03 o
 -15   2  14       28.05       -3.97     55.54 o
 -14   2  14      844.76      786.33     68.22 o
 -13   2  14      405.84      361.27     20.01 o
 -12   2  14      953.56      960.96    113.06 o
 -11   2  14        5.28       17.67     22.90 o
 -10   2  14      237.74      202.94     31.67 o
  -9   2  14     1109.91     1151.56     56.54 o
  -8   2  14       32.69       32.15      8.96 o
  -7   2  14       93.83       77.60     22.90 o
  -6   2  14      558.46      562.10     15.25 o
  -5   2  14       98.34      121.44     11.21 o
  -4   2  14     1144.34     1071.39     31.68 o
  -3   2  14      762.15      788.55     17.46 o
  -2   2  14     4834.09     4853.38     69.17 o
  -1   2  14     1447.44     1481.20     30.22 o
   0   2  14       32.72       39.43      8.43 o
   1   2  14     3647.37     3752.56     59.70 o
   2   2  14       29.57       36.42      9.58 o
   3   2  14     1047.31     1043.25     41.43 o
   4   2  14      637.51      653.92     20.65 o
   5   2  14      144.09      154.45     13.82 o
   6   2  14       76.25       65.94     13.58 o
   7   2  14     3187.33     3286.75     99.99 o
   8   2  14       16.40      -14.93     19.00 o
   9   2  14     1194.27     1224.89     37.52 o
  10   2  14      429.01      397.65     23.60 o
  11   2  14       18.99       39.98     40.92 o
  12   2  14      362.83      320.48     28.26 o
  13   2  14       16.27       10.12     27.28 o
 -16   3  14      280.11      197.75     25.50 o
 -15   3  14       20.97        0.40     18.17 o
 -14   3  14     1319.94     1340.30     48.76 o
 -13   3  14      864.39      816.43    148.15 o
 -12   3  14      738.88      691.79     25.18 o
 -11   3  14       45.37        5.18     13.04 o
 -10   3  14     2700.66     2918.31     56.45 o
  -9   3  14      510.12      505.94     57.01 o
  -8   3  14      767.74      786.75     24.37 o
  -7   3  14        1.59       -3.25      7.93 o
  -6   3  14      324.69      335.06     13.25 o
  -5   3  14        9.31        1.06      7.49 o
  -4   3  14      409.27      400.70     12.00 o
  -3   3  14     2167.81     2247.44     35.79 o
  -2   3  14     1614.68     1653.79     29.74 o
  -1   3  14      549.94      564.96     16.57 o
   0   3  14      375.70      366.10     13.30 o
   1   3  14        1.38        2.71      9.00 o
   2   3  14     2650.50     2827.52    106.81 o
   3   3  14      696.33      689.62     19.20 o
   4   3  14       62.98       61.94      9.74 o
   5   3  14      383.60      424.77     17.74 o
   6   3  14      983.82     1020.89     35.58 o
   7   3  14        1.14      -13.11     13.11 o
   8   3  14     2415.73     2463.07     71.68 o
   9   3  14      320.99      286.88     19.77 o
  10   3  14      197.06      188.62     19.67 o
  11   3  14      300.97      330.34     28.00 o
  12   3  14       65.67       57.97     19.98 o
  13   3  14       17.93      -19.56     19.56 o
 -16   4  14      238.51      254.53     31.49 o
 -15   4  14      114.49      119.48     54.57 o
 -14   4  14       96.23       26.42     38.00 o
 -13   4  14      441.38      402.62     22.89 o
 -12   4  14       48.64       35.88     14.62 o
 -11   4  14      422.41      392.22     36.54 o
 -10   4  14      239.87      189.43     21.44 o
  -9   4  14      767.51      832.16     23.82 o
  -8   4  14      352.51      388.46     37.03 o
  -7   4  14        4.11       13.37     14.62 o
  -6   4  14       66.26       39.99      9.29 o
  -5   4  14       39.28       52.94      9.74 o
  -4   4  14        3.35       16.95      6.79 o
  -3   4  14       38.94       43.75      7.38 o
  -2   4  14      237.30      214.22     13.64 o
  -1   4  14      506.49      478.15     13.78 o
   0   4  14      111.67      103.03      8.44 o
   1   4  14      168.23      154.63     22.90 o
   2   4  14       24.45        2.55      8.77 o
   3   4  14       62.68       74.23     14.62 o
   4   4  14       84.67       84.17     22.90 o
   5   4  14      402.81      394.78     19.62 o
   6   4  14      263.66      309.79     18.38 o
   7   4  14      451.46      421.52     21.28 o
   8   4  14      211.70      195.12     25.33 o
   9   4  14      428.15      392.95     21.00 o
  10   4  14       70.96       97.95     18.51 o
  11   4  14       40.80       65.52     30.21 o
  12   4  14       11.46       21.40     28.26 o
  13   4  14        7.28       33.40     49.69 o
 -15   5  14       16.46       -0.41     29.36 o
 -14   5  14     1144.71     1205.69     52.77 o
 -13   5  14       67.96       64.11     15.85 o
 -12   5  14       87.94       93.38     15.68 o
 -11   5  14      493.08      406.23     43.85 o
 -10   5  14       42.79       17.70     12.73 o
  -9   5  14        6.11        3.26      9.97 o
  -8   5  14      159.84      136.97     11.00 o
  -7   5  14        5.54        6.28      9.97 o
  -6   5  14        6.59        6.26     11.69 o
  -5   5  14      414.97      420.81     19.49 o
  -4   5  14      412.92      399.82     12.94 o
  -3   5  14      152.92      162.91      9.20 o
  -2   5  14     1564.26     1630.35     31.11 o
  -1   5  14      724.51      681.25     45.32 o
   0   5  14       65.27       47.13      7.76 o
   1   5  14      530.85      532.49     15.70 o
   2   5  14     1330.22     1373.38     27.74 o
   3   5  14      577.56      576.65     18.63 o
   4   5  14      637.35      613.02     20.04 o
   5   5  14      250.19      228.70     44.34 o
   6   5  14      175.93      213.90     28.26 o
   7   5  14       20.60        6.84     27.77 o
   8   5  14       17.17       42.16     47.74 o
   9   5  14       22.14       -8.25     14.80 o
  10   5  14      122.46      131.33     18.96 o
  11   5  14       11.37        3.68     18.25 o
  12   5  14      370.99      307.53     45.80 o
 -15   6  14     1754.86     1745.05     68.31 o
 -14   6  14       25.54       41.32     27.14 o
 -13   6  14      902.89      901.35     42.21 o
 -12   6  14       16.57       26.99     20.46 o
 -11   6  14      150.35      163.76     19.98 o
 -10   6  14      477.94      461.02     22.02 o
  -9   6  14      831.00      861.77     28.29 o
  -8   6  14      491.59      485.34     17.57 o
  -7   6  14      172.86      170.16     11.71 o
  -6   6  14       69.59       75.04      8.97 o
  -5   6  14      163.86      179.29     10.41 o
  -4   6  14       72.27       68.81      7.74 o
  -3   6  14     1036.33     1055.11     28.76 o
  -2   6  14     1004.48      971.22     34.60 o
  -1   6  14      207.16      210.44      9.69 o
   0   6  14       81.91       92.89      9.31 o
   1   6  14      675.51      697.64     18.49 o
   2   6  14     1067.79     1101.03     23.82 o
   3   6  14     1779.75     1857.87     48.26 o
   4   6  14      644.14      640.91     19.07 o
   5   6  14     1009.48     1025.35     48.74 o
   6   6  14      411.89      355.45     16.98 o
   7   6  14      725.59      713.75     25.08 o
   8   6  14      137.51      137.80     17.09 o
   9   6  14       20.38       40.51     25.33 o
  10   6  14       44.06       55.09     17.76 o
  11   6  14      140.88      108.28     20.82 o
  12   6  14       21.26       37.21     27.05 o
 -14   7  14        3.98      -25.06     25.06 o
 -13   7  14       12.60      -10.92     21.39 o
 -12   7  14        1.76       19.56     20.04 o
 -11   7  14      232.48      282.57     32.64 o
 -10   7  14        1.28       27.08     14.71 o
  -9   7  14     1883.86     1980.97     45.52 o
  -8   7  14      248.03      223.19     15.53 o
  -7   7  14      623.28      620.92     20.84 o
  -6   7  14     1335.02     1323.43     43.38 o
  -5   7  14      171.17      152.04     16.08 o
  -4   7  14     1642.26     1758.96     33.53 o
  -3   7  14       89.99       79.22      9.75 o
  -2   7  14       91.07       94.09     10.36 o
  -1   7  14      268.47      245.69     11.37 o
   0   7  14      360.97      356.16     14.06 o
   1   7  14      616.74      617.48     19.00 o
   2   7  14      570.25      588.05     18.52 o
   3   7  14       17.96        8.36     15.59 o
   4   7  14     1366.48     1455.20     66.29 o
   5   7  14       22.48        0.71     10.98 o
   6   7  14      551.31      486.79     80.40 o
   7   7  14       12.46       18.02     19.97 o
   8   7  14       57.71       51.76     16.87 o
   9   7  14        2.77        2.37     15.45 o
  10   7  14       77.82       47.37     21.92 o
  11   7  14       93.75       96.09     39.95 o
 -14   8  14      178.91      196.01     29.23 o
 -13   8  14      402.41      431.19     46.77 o
 -12   8  14        1.19       21.19     20.93 o
 -11   8  14       66.77       63.08     79.41 o
 -10   8  14      317.51      318.24     56.52 o
  -9   8  14      762.48      764.94     29.59 o
  -8   8  14      609.66      612.56     23.32 o
  -7   8  14      339.36      342.64     15.53 o
  -6   8  14       13.57       19.89     13.15 o
  -5   8  14      256.30      254.33     15.33 o
  -4   8  14      171.71      171.28     12.18 o
  -3   8  14        2.29       -2.85      9.28 o
  -2   8  14     1090.75     1112.18     71.64 o
  -1   8  14       12.45        5.68      8.18 o
   0   8  14        3.84        3.43      9.15 o
   1   8  14      645.34      620.21     19.04 o
   2   8  14        7.52       -4.08     10.45 o
   3   8  14      100.58      106.22     12.27 o
   4   8  14      475.37      538.60     21.02 o
   5   8  14       20.28       22.41     12.40 o
   6   8  14        0.46       10.98     12.08 o
   7   8  14      669.67      670.40     27.75 o
   8   8  14        0.17      -10.90     16.49 o
   9   8  14       84.62       48.44     16.79 o
  10   8  14       35.69       -8.95     49.69 o
  11   8  14       24.53       -2.49     23.39 o
 -13   9  14     1474.44     1374.27     62.24 o
 -12   9  14       30.94       23.15     44.82 o
 -11   9  14      224.45      232.84     27.28 o
 -10   9  14      549.72      542.75     25.72 o
  -9   9  14       18.85      -11.98     22.41 o
  -8   9  14     1049.26     1055.91     30.60 o
  -7   9  14      836.97      849.77     29.85 o
  -6   9  14        5.23       14.07     14.52 o
  -5   9  14      177.60      140.19     14.74 o
  -4   9  14      884.42      874.96     41.42 o
  -3   9  14     2186.00     2245.69     42.82 o
  -2   9  14     1135.31     1177.12     27.39 o
  -1   9  14      471.17      448.50     33.13 o
   0   9  14     1192.06     1264.08     27.96 o
   1   9  14       47.53       42.85     16.08 o
   2   9  14     3349.55     3682.07     80.97 o
   3   9  14      757.46      731.11     48.73 o
   4   9  14      170.18      172.48     14.85 o
   5   9  14       88.03       96.43     14.82 o
   6   9  14     1215.56     1197.29     39.97 o
   7   9  14        1.48       41.71     16.09 o
   8   9  14     1782.86     1894.97     57.09 o
   9   9  14      109.97       57.27     35.08 o
  10   9  14      637.45      531.83     86.25 o
 -12  10  14      165.22      114.96     34.49 o
 -11  10  14       72.02       96.87     25.47 o
 -10  10  14      112.21      137.74     37.03 o
  -9  10  14      365.59      332.53     26.31 o
  -8  10  14       17.29       29.92     16.94 o
  -7  10  14       54.38       60.41     18.51 o
  -6  10  14      329.39      340.92     23.57 o
  -5  10  14      304.13      290.45     21.16 o
  -4  10  14      228.97      239.81     19.50 o
  -3  10  14      554.69      546.49     24.13 o
  -2  10  14       44.26       26.57     10.62 o
  -1  10  14      664.57      624.70     19.31 o
   0  10  14       88.10       68.58     12.25 o
   1  10  14      285.00      276.19     15.78 o
   2  10  14      151.76      177.45     14.22 o
   3  10  14        4.16       -0.06     10.98 o
   4  10  14      109.20       93.13     14.03 o
   5  10  14        2.06        7.33     30.20 o
   6  10  14      279.75      235.27     25.82 o
   7  10  14      229.43      198.26     22.90 o
   8  10  14       51.31       22.91     21.33 o
   9  10  14      371.05      342.12     96.47 o
 -11  11  14       22.13       37.11     29.94 o
 -10  11  14       18.38        3.52     22.00 o
  -9  11  14      273.76      296.72     53.11 o
  -8  11  14        2.11        0.97     43.85 o
  -7  11  14      444.12      461.96     27.38 o
  -6  11  14        0.75       -9.11     16.76 o
  -5  11  14        4.85        4.77     15.67 o
  -4  11  14      427.23      456.95     24.22 o
  -3  11  14      117.93      118.54     29.72 o
  -2  11  14       13.36        7.69     12.73 o
  -1  11  14      882.20      896.19     30.90 o
   0  11  14       14.23       18.62     12.61 o
   1  11  14      217.50      168.57     14.96 o
   2  11  14     1147.42     1132.38     51.17 o
   3  11  14      472.69      437.43     44.83 o
   4  11  14     1453.30     1437.35     45.93 o
   5  11  14       87.22       92.47     19.19 o
   6  11  14      409.07      308.98     22.12 o
   7  11  14      150.15      119.03     25.16 o
   8  11  14      431.10      286.20     35.18 o
  -9  12  14      332.19      305.02     70.65 o
  -8  12  14      421.16      374.22     32.16 o
  -7  12  14      426.35      415.72     70.16 o
  -6  12  14       39.29       64.15     33.62 o
  -5  12  14      438.75      439.07     25.93 o
  -4  12  14        8.32       25.96     17.32 o
  -3  12  14      499.47      496.88     24.02 o
  -2  12  14       87.02      110.32     16.64 o
  -1  12  14        4.98       13.71     22.41 o
   0  12  14      116.30       79.15     19.85 o
   1  12  14      571.16      519.86     26.34 o
   2  12  14      211.65      189.66     28.26 o
   3  12  14      778.55      776.52     37.85 o
   4  12  14      116.04       62.97     20.29 o
   5  12  14      353.61      245.00     42.88 o
   6  12  14       72.96      -18.08     54.56 o
  -7  13  14        7.92       21.66     18.25 o
  -6  13  14      335.82      305.56     22.72 o
  -5  13  14       68.07      108.35     20.38 o
  -4  13  14      279.52      262.78     26.80 o
  -3  13  14      323.72      278.97     22.14 o
  -2  13  14       14.12        3.96     20.83 o
  -1  13  14        5.34        4.94     20.60 o
   0  13  14       48.24       84.94     22.69 o
   1  13  14       91.11      105.53     26.17 o
   2  13  14       70.68       38.34     49.69 o
   3  13  14       43.84        0.97     24.79 o
   4  13  14       66.85       50.67     23.62 o
  -4  14  14        7.79      -20.11     20.11 o
  -3  14  14       33.11       38.80     28.12 o
  -2  14  14      450.14      395.97     33.57 o
  -1  14  14       64.45       55.97     24.35 o
   0  14  14       66.55       61.37     26.45 o
   1  14  14       43.63       -7.44     31.28 o
 -16   1  15      127.81      122.78     23.17 o
 -15   1  15      377.01      372.87     26.21 o
 -14   1  15     1588.54     1595.31     50.56 o
 -13   1  15      871.74      863.76     28.91 o
 -12   1  15     1168.28     1178.28     31.45 o
 -11   1  15        0.22       10.74     25.82 o
 -10   1  15     2023.71     2102.25     87.76 o
  -9   1  15        8.88        7.05     11.65 o
  -8   1  15     3127.63     3283.31     59.62 o
  -7   1  15       10.45       -5.92     12.67 o
  -6   1  15      708.94      658.11     16.84 o
  -5   1  15      434.85      414.00     30.21 o
  -4   1  15     1964.67     2002.27     34.09 o
  -3   1  15        2.69       12.67      7.58 o
  -2   1  15      667.49      703.01     40.45 o
  -1   1  15       19.68       27.28      8.96 o
   0   1  15      455.93      475.65     44.83 o
   1   1  15      100.64       97.92     27.28 o
   2   1  15     3536.33     3738.56     65.79 o
   3   1  15      192.51      185.70     18.51 o
   4   1  15      830.67      859.90     25.98 o
   5   1  15       63.86       65.28     23.38 o
   6   1  15     1027.53     1054.52     30.89 o
   7   1  15      407.68      353.30     38.49 o
   8   1  15     1564.55     1653.15     43.63 o
   9   1  15      104.01      104.00     28.74 o
  10   1  15       93.46      127.15     36.05 o
  11   1  15      656.25      708.27     33.43 o
  12   1  15      132.74      221.99     61.39 o
 -15   2  15      770.79      777.17     76.51 o
 -14   2  15       31.16       37.04     20.19 o
 -13   2  15      606.60      675.87     30.81 o
 -12   2  15       14.92        0.97     17.22 o
 -11   2  15      151.27      145.37     15.25 o
 -10   2  15      316.16      312.13     18.16 o
  -9   2  15     2032.01     2135.46     61.43 o
  -8   2  15        0.40       17.02     11.18 o
  -7   2  15      236.25      218.72     11.76 o
  -6   2  15       10.50        0.00      8.77 o
  -5   2  15       56.18       56.89     15.59 o
  -4   2  15      215.09      204.20     17.54 o
  -3   2  15      665.74      684.04     32.65 o
  -2   2  15      791.45      808.99     20.00 o
  -1   2  15       79.14       93.54     11.00 o
   0   2  15       70.19       62.52     10.28 o
   1   2  15     1884.54     1999.78     41.44 o
   2   2  15      231.08      247.49     14.62 o
   3   2  15     1700.11     1762.70     47.29 o
   4   2  15      846.77      845.54     25.41 o
   5   2  15      349.10      367.63     17.99 o
   6   2  15      324.22      351.89     19.03 o
   7   2  15     1835.68     1878.07     46.40 o
   8   2  15       41.25       39.23     17.06 o
   9   2  15      188.47      186.84     22.28 o
  10   2  15        1.04      -12.06     17.06 o
  11   2  15      383.71      430.60     28.19 o
  12   2  15      154.17       54.57     22.05 o
 -15   3  15       88.63       64.86     23.02 o
 -14   3  15       33.75       39.92     19.95 o
 -13   3  15      185.79      158.96     19.66 o
 -12   3  15       46.95       55.54     16.22 o
 -11   3  15       34.60       41.05     13.15 o
 -10   3  15      433.07      387.56     18.66 o
  -9   3  15        0.51      -11.35     11.35 o
  -8   3  15       79.20       61.52     12.18 o
  -7   3  15       30.79       31.98      9.98 o
  -6   3  15       76.69       66.46     10.28 o
  -5   3  15      252.63      219.75     15.10 o
  -4   3  15      182.58      162.66     12.67 o
  -3   3  15       47.66       49.74      7.76 o
  -2   3  15       19.80       18.95      9.13 o
  -1   3  15       21.03        5.36     18.03 o
   0   3  15      112.38      112.45     11.72 o
   1   3  15       47.78       57.78     26.31 o
   2   3  15       72.94       58.27     12.18 o
   3   3  15       68.20       61.22     12.63 o
   4   3  15       11.06       -0.07     16.56 o
   5   3  15      365.51      383.35     48.24 o
   6   3  15      157.59      159.21     28.74 o
   7   3  15      175.45      160.82     15.96 o
   8   3  15        0.00       28.20     21.92 o
   9   3  15       68.91       26.04     17.56 o
  10   3  15      163.60      207.95     37.03 o
  11   3  15      195.57      186.33     22.36 o
  12   3  15       30.41      -11.46     45.31 o
 -15   4  15      553.00      510.66     53.60 o
 -14   4  15       59.79       18.35     31.67 o
 -13   4  15      760.66      754.25     30.81 o
 -12   4  15       15.81       50.28     30.20 o
 -11   4  15      613.91      599.74     54.09 o
 -10   4  15      353.04      334.27     17.72 o
  -9   4  15     1080.75     1063.56     29.15 o
  -8   4  15      139.42      170.51     15.02 o
  -7   4  15        7.03        2.42      9.28 o
  -6   4  15      375.65      354.85     14.24 o
  -5   4  15       16.99       14.40      9.13 o
  -4   4  15       94.81       84.50      9.26 o
  -3   4  15      275.73      267.56     10.25 o
  -2   4  15      511.40      488.93     14.83 o
  -1   4  15       76.41       73.29     24.36 o
   0   4  15       11.31       -0.71      9.97 o
   1   4  15      151.88      137.75     15.10 o
   2   4  15      857.83      845.29     42.89 o
   3   4  15     1054.72     1081.09     26.62 o
   4   4  15      650.75      644.95     22.67 o
   5   4  15      866.88      904.99     26.80 o
   6   4  15        4.04       36.18     15.11 o
   7   4  15     1504.50     1620.85     40.13 o
   8   4  15        0.84        8.21     26.31 o
   9   4  15      797.14      921.83     35.45 o
  10   4  15       17.14       43.49     22.46 o
  11   4  15       95.80      100.75     30.69 o
  12   4  15       31.92       27.62     26.77 o
 -15   5  15        0.76      -11.65     56.02 o
 -14   5  15      440.04      402.67     37.52 o
 -13   5  15       58.26       10.72     18.60 o
 -12   5  15      186.03      167.35     20.23 o
 -11   5  15       81.30       80.08     14.96 o
 -10   5  15      460.54      505.00     24.45 o
  -9   5  15      256.67      271.90     18.11 o
  -8   5  15      578.86      580.87     25.83 o
  -7   5  15      110.09      103.03     18.51 o
  -6   5  15        5.85       -3.12     14.62 o
  -5   5  15       98.68       93.74     20.46 o
  -4   5  15      319.07      319.52     12.25 o
  -3   5  15        0.74       23.13      7.72 o
  -2   5  15       76.82       70.00      9.30 o
  -1   5  15      500.84      508.50     38.49 o
   0   5  15       75.99       71.44     10.54 o
   1   5  15       16.59       10.78     11.18 o
   2   5  15      801.54      823.81     22.69 o
   3   5  15      812.30      802.03     28.26 o
   4   5  15       87.50       76.36     12.89 o
   5   5  15      318.88      351.59     18.73 o
   6   5  15     1203.10     1261.21     35.04 o
   7   5  15       51.78       36.42     16.09 o
   8   5  15     1195.04     1238.10     41.43 o
   9   5  15      169.50      131.02     20.13 o
  10   5  15      184.26      178.15     24.84 o
  11   5  15       56.88       72.92     23.79 o
 -14   6  15        1.26      -13.57     24.24 o
 -13   6  15        4.87       -2.03     23.07 o
 -12   6  15       33.80       40.25     41.41 o
 -11   6  15        3.92      -17.18     30.20 o
 -10   6  15      334.95      340.26     20.68 o
  -9   6  15        0.04        6.09     14.62 o
  -8   6  15        2.55        4.77     11.78 o
  -7   6  15      458.42      439.20     17.07 o
  -6   6  15      199.10      165.04     10.73 o
  -5   6  15      286.73      263.91     12.67 o
  -4   6  15      258.49      269.13     12.88 o
  -3   6  15      286.93      287.02     12.67 o
  -2   6  15      519.13      485.67     19.98 o
  -1   6  15      924.76      943.59     23.04 o
   0   6  15      174.11      177.63     12.68 o
   1   6  15       38.96       38.39     11.36 o
   2   6  15      373.48      370.64     43.85 o
   3   6  15        5.36       -6.54     10.27 o
   4   6  15      239.91      208.93     31.67 o
   5   6  15        2.46       10.96     14.01 o
   6   6  15        0.66        6.87     14.23 o
   7   6  15      230.20      224.23     23.39 o
   8   6  15      214.56      191.72     19.98 o
   9   6  15        3.08      -21.92     21.92 o
  10   6  15        5.32       -5.95     24.36 o
  11   6  15        2.34        0.62     19.84 o
 -14   7  15      935.93      783.49     73.59 o
 -13   7  15       75.28      116.55     60.41 o
 -12   7  15       83.46       32.55     18.12 o
 -11   7  15      135.13      118.47     56.03 o
 -10   7  15      772.35      765.88     50.68 o
  -9   7  15        1.61        0.40     15.40 o
  -8   7  15      259.06      261.84     16.03 o
  -7   7  15       15.70       26.13     11.47 o
  -6   7  15       23.76       23.01     10.27 o
  -5   7  15     1086.69     1099.76     70.67 o
  -4   7  15      300.75      271.81     24.85 o
  -3   7  15      297.50      269.56     13.46 o
  -2   7  15      142.11      128.71     16.56 o
  -1   7  15      382.01      404.83     28.75 o
   0   7  15       10.55       16.32     10.77 o
   1   7  15      248.00      257.78     15.95 o
   2   7  15     1368.68     1449.14     32.99 o
   3   7  15     1110.36     1142.82     29.06 o
   4   7  15      534.97      501.14     25.34 o
   5   7  15        2.21      -12.92     14.80 o
   6   7  15      485.31      525.84     23.88 o
   7   7  15       12.21       54.41     17.76 o
   8   7  15     1164.75     1239.76     70.67 o
   9   7  15      238.44      229.75     40.93 o
  10   7  15      246.48      221.27     54.57 o
 -13   8  15      405.38      379.57     79.91 o
 -12   8  15       77.17       62.48     23.81 o
 -11   8  15      416.83      427.22     27.05 o
 -10   8  15        4.15       35.16     23.87 o
  -9   8  15     1044.21     1091.96     72.62 o
  -8   8  15      470.98      493.51     21.15 o
  -7   8  15      726.79      729.51     26.59 o
  -6   8  15        0.42       -6.54     12.04 o
  -5   8  15     1343.48     1360.12     37.70 o
  -4   8  15       96.13       81.53     19.00 o
  -3   8  15     1710.70     1838.68     38.67 o
  -2   8  15       97.05       82.20     11.19 o
  -1   8  15      712.62      731.69     21.96 o
   0   8  15       68.37       64.22     26.80 o
   1   8  15     1346.51     1437.72     33.88 o
   2   8  15       47.05       34.90     13.42 o
   3   8  15      964.61      967.78     27.71 o
   4   8  15       91.73       91.20     15.59 o
   5   8  15      231.76      197.19     20.95 o
   6   8  15      285.03      233.42     34.59 o
   7   8  15      669.34      685.47     29.54 o
   8   8  15        0.03       -8.00     17.56 o
   9   8  15      182.43      130.92     20.03 o
  10   8  15       61.93       87.85     38.49 o
 -12   9  15       98.88       89.49     53.59 o
 -11   9  15      114.00       87.94     28.26 o
 -10   9  15        0.51        0.68     20.80 o
  -9   9  15      289.80      295.05     25.82 o
  -8   9  15        4.03        2.01     16.15 o
  -7   9  15       14.21       16.38     14.90 o
  -6   9  15      447.84      388.79     49.70 o
  -5   9  15       39.29       14.92     16.15 o
  -4   9  15      302.17      272.08     20.46 o
  -3   9  15       17.46       22.33     12.40 o
  -2   9  15       70.51       68.67     19.00 o
  -1   9  15      147.89      145.80     28.74 o
   0   9  15      134.76      155.09     14.99 o
   1   9  15       83.85       81.89     13.74 o
   2   9  15       11.85        3.90     22.41 o
   3   9  15      140.82      145.84     19.00 o
   4   9  15        7.25       14.27     12.73 o
   5   9  15      133.90      118.22     17.20 o
   6   9  15      158.06      143.46     38.98 o
   7   9  15       22.11       -8.87     16.49 o
   8   9  15      212.47      169.73     37.52 o
   9   9  15       91.64       63.33     20.67 o
 -11  10  15      585.53      559.21     57.98 o
 -10  10  15        9.40      -18.00     72.59 o
  -9  10  15     1560.26     1700.55     96.51 o
  -8  10  15        0.22       24.94     19.46 o
  -7  10  15      165.64      115.10     20.12 o
  -6  10  15        5.87      -16.67     35.08 o
  -5  10  15      335.39      314.53     21.38 o
  -4  10  15       11.45       12.87     15.66 o
  -3  10  15     1468.00     1513.89     47.58 o
  -2  10  15      153.54      124.90     20.95 o
  -1  10  15      296.82      314.38     35.57 o
   0  10  15      227.30      220.85     25.82 o
   1  10  15      524.22      532.32     41.90 o
   2  10  15        0.24        7.11     14.02 o
   3  10  15      590.24      609.98     24.50 o
   4  10  15       36.49       44.22     14.13 o
   5  10  15      437.26      365.07     23.30 o
   6  10  15      406.38      317.17     29.23 o
   7  10  15      961.65      833.38     58.48 o
   8  10  15       54.64        6.87     23.59 o
 -10  11  15      267.13      215.03     30.42 o
  -9  11  15        2.95        0.93     20.94 o
  -8  11  15      326.50      249.24     24.17 o
  -7  11  15       34.66       33.55     21.05 o
  -6  11  15      330.42      303.81     26.31 o
  -5  11  15        0.12       27.28     19.00 o
  -4  11  15      421.98      383.23     41.42 o
  -3  11  15       10.49       32.09     14.80 o
  -2  11  15      968.12      974.32     40.65 o
  -1  11  15       27.14       39.43     23.88 o
   0  11  15      427.55      403.41     27.90 o
   1  11  15       11.82       29.88     15.22 o
   2  11  15       47.46       46.62     14.91 o
   3  11  15       17.38       18.22     25.82 o
   4  11  15      139.57      126.92     20.56 o
   5  11  15        4.03        2.90     19.00 o
   6  11  15      263.81      197.81     24.55 o
  -8  12  15       41.75       36.69     28.26 o
  -7  12  15       84.82       44.37     21.50 o
  -6  12  15      170.30      145.88     21.47 o
  -5  12  15        4.16      -13.93     17.48 o
  -4  12  15       92.76       99.53     23.39 o
  -3  12  15        0.19        1.01     17.56 o
  -2  12  15       10.96      -14.57     24.57 o
  -1  12  15      207.74      201.58     29.41 o
   0  12  15        1.13      -23.41     23.41 o
   1  12  15      143.90      131.57     31.10 o
   2  12  15        0.05        0.40     42.38 o
   3  12  15      195.65      124.54     21.65 o
   4  12  15        7.85       42.96     35.08 o
   5  12  15       16.66       -9.33     45.79 o
  -5  13  15      232.28      182.42     22.09 o
  -4  13  15      387.11      363.62     30.21 o
  -3  13  15        9.30        3.22     50.18 o
  -2  13  15        7.42       -5.24     37.51 o
  -1  13  15      102.94       80.57     92.57 o
   0  13  15       16.49       32.98     29.97 o
   1  13  15       25.50       77.87     31.08 o
   2  13  15      826.57      536.04     60.66 o
 -15   0  16     2030.94     1920.75     90.78 o
 -14   0  16       53.14       44.82     27.29 o
 -13   0  16      944.07      867.45     43.75 o
 -12   0  16      820.22      774.83     39.75 o
 -11   0  16      476.51      460.94     30.56 o
 -10   0  16      520.11      448.28     28.61 o
  -9   0  16     5443.97     5816.85    153.95 o
  -8   0  16      141.39      130.57     18.56 o
  -7   0  16     2994.22     3224.89     90.79 o
  -6   0  16     2222.95     2203.93     54.40 o
  -5   0  16      560.15      592.53     23.18 o
  -4   0  16     3305.28     3601.05     78.94 o
  -3   0  16      372.75      389.80     20.83 o
  -2   0  16       26.74       30.21     13.64 o
  -1   0  16      106.22       86.72     13.67 o
   0   0  16      188.88      183.19     19.57 o
   1   0  16      940.38      907.46     40.03 o
   2   0  16       36.41       16.56     17.54 o
   3   0  16      956.72      973.73     41.13 o
   4   0  16       18.02       56.51     21.44 o
   5   0  16      182.59      182.22     26.37 o
   6   0  16     1539.70     1715.82     65.65 o
   7   0  16       44.94       20.46     23.39 o
   8   0  16      213.74      295.25     31.32 o
   9   0  16      379.80      316.70     36.19 o
  10   0  16       41.80       78.92     26.32 o
  11   0  16      155.65      199.75     37.08 o
 -15   1  16       12.50       47.71     22.32 o
 -14   1  16      337.02      299.73     27.28 o
 -13   1  16       10.11       20.87     43.85 o
 -12   1  16        1.33       -3.41     14.13 o
 -11   1  16       87.98       99.74     28.74 o
 -10   1  16      273.96      233.32     16.57 o
  -9   1  16        1.05       -5.76     19.00 o
  -8   1  16     1037.72      982.89     30.22 o
  -7   1  16       15.20       22.31      9.83 o
  -6   1  16      395.91      383.74     31.18 o
  -5   1  16     1103.59     1128.64     24.42 o
  -4   1  16       35.43       66.00      9.84 o
  -3   1  16       13.08       23.38     14.62 o
  -2   1  16       13.09       15.03      9.35 o
  -1   1  16      448.73      458.48     23.88 o
   0   1  16       79.35       96.31     23.87 o
   1   1  16        0.67       11.14     11.69 o
   2   1  16     1199.18     1265.05     31.44 o
   3   1  16       30.99       57.51     16.10 o
   4   1  16       82.55       85.82     16.38 o
   5   1  16       32.52       43.48     18.51 o
   6   1  16       15.17        7.31     15.16 o
   7   1  16       44.82       53.06     17.76 o
   8   1  16      595.00      591.17     64.32 o
   9   1  16       23.06       20.46     30.21 o
  10   1  16      109.01      121.61     21.71 o
  11   1  16       46.91       19.76     19.95 o
 -15   2  16      124.12       82.65     53.10 o
 -14   2  16      430.80      425.96     55.06 o
 -13   2  16     1019.01      971.00     51.17 o
 -12   2  16      114.90       95.80     15.82 o
 -11   2  16     1755.97     1609.52     45.82 o
 -10   2  16      400.74      351.19     36.06 o
  -9   2  16     1014.83     1091.06     32.96 o
  -8   2  16      248.67      178.05     12.41 o
  -7   2  16        7.28       19.55     10.27 o
  -6   2  16      348.64      363.79     15.70 o
  -5   2  16      589.07      635.21     21.93 o
  -4   2  16      593.02      591.04     18.36 o
  -3   2  16     1146.06     1193.44     26.48 o
  -2   2  16      245.99      260.79     13.17 o
  -1   2  16       20.47       19.66     13.64 o
   0   2  16     1583.44     1695.83     37.26 o
   1   2  16      176.28      173.45     17.16 o
   2   2  16       31.49       65.66     13.12 o
   3   2  16        1.77      -13.22     17.54 o
   4   2  16      122.19      114.23     15.94 o
   5   2  16       11.51      -16.47     17.05 o
   6   2  16        1.82        9.80     18.51 o
   7   2  16     1027.76     1037.48     36.24 o
   8   2  16       96.07       74.04     18.18 o
   9   2  16       34.66       42.20     17.88 o
  10   2  16      245.04      208.07     26.22 o
  11   2  16       40.61       42.36     21.63 o
 -14   3  16      784.81      814.90     39.47 o
 -13   3  16      526.64      515.34     41.42 o
 -12   3  16      780.52      769.28     31.90 o
 -11   3  16      210.03      186.02     25.33 o
 -10   3  16     1694.47     1742.36     44.12 o
  -9   3  16      110.61      102.63     23.39 o
  -8   3  16      762.04      715.79     51.17 o
  -7   3  16        1.06      -12.07     20.46 o
  -6   3  16       28.24       21.91     11.35 o
  -5   3  16      492.51      485.62     15.87 o
  -4   3  16     2587.86     2758.86     46.89 o
  -3   3  16       14.18        8.68     13.15 o
  -2   3  16      556.21      535.55     18.31 o
  -1   3  16      161.88      177.97     33.62 o
   0   3  16       10.14       -2.46     11.65 o
   1   3  16      258.94      270.50     49.70 o
   2   3  16      341.78      357.60     19.42 o
   3   3  16     1382.92     1466.51     80.91 o
   4   3  16      370.36      333.45     20.12 o
   5   3  16      123.16      103.65     32.15 o
   6   3  16     2933.09     3196.46     69.95 o
   7   3  16       20.82       21.11     33.62 o
   8   3  16     2087.89     2264.73    100.43 o
   9   3  16       14.79       17.01     18.02 o
  10   3  16      204.69      193.23     22.90 o
  11   3  16      799.06      723.62     35.81 o
 -14   4  16       26.97       52.18     23.08 o
 -13   4  16      100.02      101.47     24.85 o
 -12   4  16       16.72       -0.08     15.92 o
 -11   4  16      106.80       65.82     17.49 o
 -10   4  16       44.48       37.03     15.49 o
  -9   4  16        2.11      -13.32     13.32 o
  -8   4  16      121.01      107.37     13.34 o
  -7   4  16      353.55      314.93     31.67 o
  -6   4  16      238.71      222.04     16.08 o
  -5   4  16      663.48      678.01     19.47 o
  -4   4  16       34.91       20.13     25.33 o
  -3   4  16     1001.27     1074.91     24.40 o
  -2   4  16      552.75      589.17     24.36 o
  -1   4  16      303.14      306.10     17.69 o
   0   4  16      114.72      120.57     22.41 o
   1   4  16       66.01       55.65     13.15 o
   2   4  16       56.45       63.96     20.95 o
   3   4  16      346.64      350.97     19.03 o
   4   4  16      139.41      159.72     16.56 o
   5   4  16      733.53      682.33     47.76 o
   6   4  16       24.17       22.68     16.09 o
   7   4  16     1438.80     1610.83     45.89 o
   8   4  16       17.28      -17.18     17.18 o
   9   4  16       83.47       50.36     19.95 o
  10   4  16      187.53      168.24     40.44 o
  11   4  16       73.08      119.82     25.52 o
 -14   5  16      118.81      128.24     25.22 o
 -13   5  16      118.61       70.81     44.33 o
 -12   5  16       25.20        9.19     17.32 o
 -11   5  16       91.04       92.71     22.90 o
 -10   5  16       94.96       77.61     20.46 o
  -9   5  16        2.12      -21.44     21.44 o
  -8   5  16     1608.44     1648.51     40.19 o
  -7   5  16       24.76       30.73      9.57 o
  -6   5  16      278.26      239.91     13.63 o
  -5   5  16     1007.02     1071.17     66.28 o
  -4   5  16      165.83      150.95     14.13 o
  -3   5  16       74.68       61.97     16.56 o
  -2   5  16      231.29      224.57     13.67 o
  -1   5  16      909.01      973.89     37.04 o
   0   5  16        5.51        5.08     10.96 o
   1   5  16      199.78      168.49     14.47 o
   2   5  16     1617.50     1661.10     36.05 o
   3   5  16      208.73      212.39     25.33 o
   4   5  16      202.22      180.36     16.92 o
   5   5  16        8.01       -6.33     14.62 o
   6   5  16       37.83       31.09     21.44 o
   7   5  16       26.29       34.88     16.86 o
   8   5  16      927.15      998.71     38.54 o
   9   5  16       71.43       82.65     21.51 o
  10   5  16      332.39      364.17     31.18 o
 -13   6  16      116.23      127.27     23.83 o
 -12   6  16      178.84      138.40     22.08 o
 -11   6  16       63.24       34.60     75.51 o
 -10   6  16        1.31       -7.91     36.05 o
  -9   6  16     1590.54     1540.72    119.91 o
  -8   6  16        4.21       28.78     12.40 o
  -7   6  16     1236.82     1208.85     33.33 o
  -6   6  16      196.85      193.38     16.08 o
  -5   6  16       18.94        8.28      9.65 o
  -4   6  16       37.33       19.79      8.88 o
  -3   6  16      696.35      679.30     20.69 o
  -2   6  16       59.25       65.09     19.97 o
  -1   6  16       15.95       28.82     10.98 o
   0   6  16      102.39       77.96     13.79 o
   1   6  16     1726.63     1878.87     40.50 o
   2   6  16       37.84       45.67     13.73 o
   3   6  16     1866.07     1998.29    103.84 o
   4   6  16       77.76       56.15     16.37 o
   5   6  16      183.60      196.83     20.46 o
   6   6  16      308.38      348.06     22.84 o
   7   6  16     1020.45     1071.94     36.47 o
   8   6  16       58.12       79.24     37.51 o
   9   6  16      965.69     1058.24     43.68 o
  10   6  16        0.78      -10.06     50.67 o
 -13   7  16       11.90       -9.74     24.36 o
 -12   7  16       18.84       37.24     20.29 o
 -11   7  16       32.12        5.93     18.54 o
 -10   7  16      133.21      109.51     33.13 o
  -9   7  16       99.74       74.17     22.90 o
  -8   7  16      996.60      937.42     38.50 o
  -7   7  16        0.29       11.23     11.20 o
  -6   7  16      914.44      867.00     30.94 o
  -5   7  16      658.80      588.64     23.08 o
  -4   7  16       33.81       32.99     13.28 o
  -3   7  16      343.99      311.25     16.55 o
  -2   7  16       51.46       74.66     11.71 o
  -1   7  16        0.18       11.93     12.40 o
   0   7  16      296.53      317.87     18.16 o
   1   7  16      187.81      167.29     15.96 o
   2   7  16      382.34      401.28     28.26 o
   3   7  16      365.45      342.20     38.00 o
   4   7  16       43.65       28.01     16.56 o
   5   7  16      408.60      415.13     28.26 o
   6   7  16      175.63      166.35     24.85 o
   7   7  16       30.07        7.22     17.56 o
   8   7  16        9.50       57.37     20.11 o
   9   7  16       72.34       68.21     21.36 o
 -12   8  16       29.59       -0.38     33.13 o
 -11   8  16      208.23      209.52     57.49 o
 -10   8  16      245.66      208.26     60.90 o
  -9   8  16      449.61      417.35     54.08 o
  -8   8  16        7.35      -15.66     15.66 o
  -7   8  16       65.02       62.13     17.32 o
  -6   8  16       14.35       28.82     23.38 o
  -5   8  16      118.29      142.91     19.17 o
  -4   8  16       68.89       49.50     14.60 o
  -3   8  16      335.26      294.17     16.53 o
  -2   8  16       23.27       14.61     20.46 o
  -1   8  16        2.75       -2.55     11.47 o
   0   8  16      213.01      206.89     15.87 o
   1   8  16        9.16       14.48     12.62 o
   2   8  16      275.08      275.85     16.74 o
   3   8  16       60.61       84.85     38.00 o
   4   8  16      575.97      542.00     47.75 o
   5   8  16      204.47      210.61     34.59 o
   6   8  16        2.62       29.62     17.18 o
   7   8  16     1134.23     1080.72     40.68 o
   8   8  16       50.58       51.79     22.20 o
 -11   9  16      292.99      290.96     58.47 o
 -10   9  16     1094.60      974.70     43.29 o
  -9   9  16       62.51       59.27     24.36 o
  -8   9  16     1008.00     1048.39     39.30 o
  -7   9  16      163.42      146.98     18.74 o
  -6   9  16      143.32      113.49     28.26 o
  -5   9  16      351.03      341.68     27.56 o
  -4   9  16     1399.11     1451.69     91.15 o
  -3   9  16      347.09      380.68     28.75 o
  -2   9  16      677.55      674.54     41.42 o
  -1   9  16      546.47      592.05     24.48 o
   0   9  16       14.40       21.58     15.92 o
   1   9  16      664.55      650.08     24.44 o
   2   9  16      249.87      280.62     18.13 o
   3   9  16        9.09       32.31     29.72 o
   4   9  16        5.32       26.83     14.23 o
   5   9  16       14.32       28.20     24.85 o
   6   9  16      281.06      254.50     22.68 o
   7   9  16      134.73       97.39     44.33 o
 -10  10  16      116.34       63.75     24.94 o
  -9  10  16        1.61        7.66     18.96 o
  -8  10  16        6.03      -20.01     20.01 o
  -7  10  16        1.81       -6.36     17.67 o
  -6  10  16      180.62      110.41     24.56 o
  -5  10  16      223.62      221.13     40.93 o
  -4  10  16       43.94       56.51     20.67 o
  -3  10  16      509.94      511.28     30.89 o
  -2  10  16       47.14       12.59     44.33 o
  -1  10  16      775.37      828.04     76.51 o
   0  10  16      330.41      332.44     20.68 o
   1  10  16       33.40       53.17     15.14 o
   2  10  16       65.78       30.42     33.13 o
   3  10  16       10.40      -26.12     30.69 o
   4  10  16       17.51       10.02     16.37 o
   5  10  16       47.85       11.10     18.25 o
   6  10  16       15.42       15.91     26.79 o
  -8  11  16      977.57      939.76     54.09 o
  -7  11  16      125.50      148.59     25.85 o
  -6  11  16      136.82      165.00     77.95 o
  -5  11  16     1283.98     1405.72     73.59 o
  -4  11  16       11.55       -2.10     31.67 o
  -3  11  16      127.86      107.03     25.79 o
  -2  11  16      176.42      153.36     31.99 o
  -1  11  16       46.20       64.04     28.54 o
   0  11  16        0.73       21.72     22.35 o
   1  11  16       56.16       37.82     17.79 o
   2  11  16      105.37      110.20     24.36 o
   3  11  16       11.25       28.05     19.56 o
   4  11  16       82.86       54.93     22.83 o
  -6  12  16       64.24       80.82     86.72 o
  -5  12  16      121.10      146.13     84.77 o
  -4  12  16      135.02       85.07     25.51 o
  -3  12  16      311.99      323.86     34.65 o
  -2  12  16        9.65        4.07     25.60 o
  -1  12  16       28.00       28.73     29.03 o
   0  12  16        4.31      -29.23     30.32 o
   1  12  16      778.09      624.19     53.34 o
   2  12  16       43.71        6.96     25.83 o
 -14   1  17      444.08      447.34     79.91 o
 -13   1  17        5.83       -8.71     20.94 o
 -12   1  17      139.50      150.62     21.53 o
 -11   1  17      260.89      277.93     22.10 o
 -10   1  17     1042.75     1062.09     34.58 o
  -9   1  17      322.49      313.49     19.68 o
  -8   1  17     1595.18     1676.86     53.62 o
  -7   1  17      399.66      382.68     26.31 o
  -6   1  17       42.04       26.45     11.35 o
  -5   1  17     2320.36     2450.44     44.45 o
  -4   1  17      275.94      265.72     26.31 o
  -3   1  17      773.49      766.91     20.37 o
  -2   1  17        5.12       12.08     12.04 o
  -1   1  17      443.61      458.50     19.70 o
   0   1  17      206.57      254.77     19.98 o
   1   1  17      484.87      499.50     23.66 o
   2   1  17       27.60       44.07     15.66 o
   3   1  17      146.48      148.20     18.29 o
   4   1  17      188.85      232.73     36.54 o
   5   1  17       55.39       65.04     18.51 o
   6   1  17      113.82      107.95     36.54 o
   7   1  17        5.55       -9.20     16.49 o
   8   1  17      780.98      810.37     35.71 o
   9   1  17      100.51      115.40     23.44 o
  10   1  17       83.90       90.82     37.51 o
 -14   2  17       30.62        4.94     57.00 o
 -13   2  17      116.86       79.16     24.40 o
 -12   2  17        2.88       18.27     23.15 o
 -11   2  17      482.64      466.02     26.68 o
 -10   2  17       38.25       36.66     32.64 o
  -9   2  17      921.43      902.54     30.29 o
  -8   2  17       38.82       53.12     14.42 o
  -7   2  17     1062.33     1124.35     28.69 o
  -6   2  17      366.53      378.66     16.59 o
  -5   2  17      838.36      865.91     23.21 o
  -4   2  17      567.99      536.34     18.57 o
  -3   2  17      600.61      619.89     19.79 o
  -2   2  17      303.96      300.41     18.03 o
  -1   2  17      204.26      180.88     15.17 o
   0   2  17      417.92      419.90     24.36 o
   1   2  17      394.64      438.48     22.24 o
   2   2  17       15.17       24.00     14.71 o
   3   2  17      553.12      468.49     23.26 o
   4   2  17       44.56       52.71     19.97 o
   5   2  17       56.17       62.27     40.92 o
   6   2  17      314.05      322.88     26.31 o
   7   2  17      512.20      487.87     27.09 o
   8   2  17       24.08       27.82     40.92 o
   9   2  17      430.69      488.23     30.42 o
  10   2  17       51.81       55.42     35.08 o
 -13   3  17        6.05        7.43     38.97 o
 -12   3  17        7.84      -39.23     67.23 o
 -11   3  17       43.73       57.32     19.63 o
 -10   3  17       16.67       40.29     16.62 o
  -9   3  17       82.65      102.21     16.63 o
  -8   3  17       17.51       32.69     14.95 o
  -7   3  17       99.00      118.02     29.23 o
  -6   3  17        2.78       15.07     10.96 o
  -5   3  17      318.83      297.64     20.95 o
  -4   3  17       63.66       85.84     23.87 o
  -3   3  17       61.42       49.51     10.27 o
  -2   3  17      529.18      552.47     20.91 o
  -1   3  17        2.57        9.51     25.82 o
   0   3  17      545.79      546.17     21.58 o
   1   3  17        7.16       30.03     29.72 o
   2   3  17      281.59      301.85     18.99 o
   3   3  17      210.77      257.93     20.03 o
   4   3  17       29.28       14.39     16.18 o
   5   3  17      106.76      100.50     18.73 o
   6   3  17       62.57       55.35     18.25 o
   7   3  17       58.75      114.18     37.51 o
   8   3  17       17.43       46.83     21.25 o
   9   3  17      110.11      127.94     22.91 o
  10   3  17        6.68       55.61     22.20 o
 -13   4  17      280.64      321.04     51.16 o
 -12   4  17      363.22      374.01     27.46 o
 -11   4  17       86.77       62.41     20.34 o
 -10   4  17      171.43      131.82     22.48 o
  -9   4  17     2619.20     2696.80     62.94 o
  -8   4  17       22.19       38.32     15.22 o
  -7   4  17      361.56      328.15     43.36 o
  -6   4  17       38.19       27.36     12.35 o
  -5   4  17      644.55      608.67     21.09 o
  -4   4  17     1057.55     1108.56     26.59 o
  -3   4  17     2854.12     3093.78     53.59 o
  -2   4  17       33.16       59.65     17.54 o
  -1   4  17       21.87        5.55     14.23 o
   0   4  17      790.63      809.12     25.90 o
   1   4  17      315.66      282.88     19.49 o
   2   4  17      141.14      145.20     22.90 o
   3   4  17      484.49      502.35     22.49 o
   4   4  17       55.91       50.73     15.49 o
   5   4  17       49.45       65.97     17.48 o
   6   4  17      370.58      377.99     24.26 o
   7   4  17     1116.52     1121.34     47.76 o
   8   4  17        2.85       -1.59     22.90 o
   9   4  17      204.32      269.88     27.81 o
 -13   5  17      180.74      113.18     26.12 o
 -12   5  17      318.83      291.36     28.80 o
 -11   5  17       14.23       -5.14     26.31 o
 -10   5  17      479.86      481.19     38.01 o
  -9   5  17        2.88       -3.11     21.92 o
  -8   5  17      880.31      920.68     32.26 o
  -7   5  17       10.47       35.84     16.56 o
  -6   5  17      947.00      909.46     26.20 o
  -5   5  17      338.98      351.50     51.16 o
  -4   5  17     1287.88     1367.18     30.71 o
  -3   5  17      115.70      121.07     14.30 o
  -2   5  17      707.36      741.86     23.67 o
  -1   5  17      255.32      251.43     19.49 o
   0   5  17      292.38      309.30     18.40 o
   1   5  17      492.94      456.61     34.60 o
   2   5  17      808.14      759.50     62.38 o
   3   5  17        1.42       -2.72     15.11 o
   4   5  17      392.54      446.36     23.37 o
   5   5  17      117.47       75.19     18.61 o
   6   5  17      340.97      338.88     41.41 o
   7   5  17      449.09      465.11     28.78 o
   8   5  17      804.90      804.64     37.30 o
   9   5  17      102.80      169.03     25.27 o
 -12   6  17      289.17      288.20     30.42 o
 -11   6  17       21.14      -19.49     23.59 o
 -10   6  17      236.35      249.54     20.81 o
  -9   6  17       40.56        5.31     15.92 o
  -8   6  17       40.76       24.98     15.66 o
  -7   6  17      152.06      126.22     28.74 o
  -6   6  17        2.51        4.31     11.92 o
  -5   6  17      270.97      231.47     29.23 o
  -4   6  17        7.44      -22.41     22.41 o
  -3   6  17        0.00       -7.08     12.40 o
  -2   6  17       14.62        0.97     16.56 o
  -1   6  17        2.69       10.84     15.59 o
   0   6  17       17.47       16.72     15.59 o
   1   6  17       27.15       19.74     32.64 o
   2   6  17        7.67        6.33     12.34 o
   3   6  17        2.82        1.48     14.42 o
   4   6  17       18.19       31.64     16.87 o
   5   6  17        0.20       13.26     18.45 o
   6   6  17        1.96      -17.56     17.56 o
   7   6  17       58.93       60.08     20.61 o
   8   6  17       20.60      -14.19     23.38 o
 -11   7  17      105.15       94.53     27.77 o
 -10   7  17      785.45      807.54     49.22 o
  -9   7  17        0.61      -15.51     26.31 o
  -8   7  17     2067.44     2119.02    146.26 o
  -7   7  17        3.96       -1.56     20.46 o
  -6   7  17      317.26      313.71     27.15 o
  -5   7  17     1120.89     1135.52     50.69 o
  -4   7  17     1016.33     1038.91     67.25 o
  -3   7  17      138.67      144.82     17.54 o
  -2   7  17      207.37      210.47     15.47 o
  -1   7  17       43.98       24.19     14.62 o
   0   7  17       53.21       98.32     14.72 o
   1   7  17      550.00      556.38     22.67 o
   2   7  17      516.20      449.14     21.74 o
   3   7  17        3.13       25.04     16.09 o
   4   7  17       55.30       45.64     19.97 o
   5   7  17      147.06      171.64     20.28 o
   6   7  17      467.56      488.21     26.43 o
   7   7  17       20.12       25.97     55.05 o
   8   7  17      403.97      395.71     50.67 o
 -11   8  17       93.42       74.63     57.98 o
 -10   8  17      271.71      256.01     71.13 o
  -9   8  17      292.50      255.26     32.49 o
  -8   8  17      287.38      290.16     54.08 o
  -7   8  17       90.34       99.07     31.18 o
  -6   8  17      332.16      442.76     35.28 o
  -5   8  17      109.10       97.44     18.98 o
  -4   8  17      353.03      310.27     23.00 o
  -3   8  17      107.14       93.18     15.16 o
  -2   8  17        4.05      -31.67     31.67 o
  -1   8  17        8.12       -4.22     17.05 o
   0   8  17      233.59      215.59     18.52 o
   1   8  17      338.36      345.00     30.70 o
   2   8  17      317.47      336.05     45.80 o
   3   8  17       15.51       43.52     15.22 o
   4   8  17       14.88        0.00     26.31 o
   5   8  17       19.89       11.75     18.17 o
   6   8  17       21.29       61.98     23.87 o
   7   8  17      175.71      104.08     33.62 o
  -9   9  17        6.12       31.88     49.69 o
  -8   9  17       85.96       84.17     27.28 o
  -7   9  17       44.73       79.77     25.47 o
  -6   9  17        3.02       -5.72     21.44 o
  -5   9  17       68.89       79.20     22.02 o
  -4   9  17      137.78      135.99     27.77 o
  -3   9  17       26.11       69.23     39.95 o
  -2   9  17        6.09       12.74     21.92 o
  -1   9  17        0.11       32.15     14.59 o
   0   9  17      214.47      224.38     22.90 o
   1   9  17      143.58      125.23     16.89 o
   2   9  17        3.49      -10.19     15.11 o
   3   9  17      129.71      154.46     22.41 o
   4   9  17       36.04       43.85     19.29 o
   5   9  17      147.85      156.62     20.66 o
   6   9  17        0.35       24.69     28.26 o
  -8  10  17       53.28       -4.44     23.01 o
  -7  10  17       57.90       47.74     24.09 o
  -6  10  17      187.25      191.32     26.90 o
  -5  10  17      122.24       68.50     39.46 o
  -4  10  17      645.67      682.04     35.77 o
  -3  10  17      377.85      368.12     28.37 o
  -2  10  17      118.03      144.38     56.03 o
  -1  10  17      128.10      186.00     38.98 o
   0  10  17      531.71      479.03     33.13 o
   1  10  17      128.16      111.50     20.14 o
   2  10  17        1.74       -6.25     15.86 o
   3  10  17       74.10       73.05     30.21 o
   4  10  17      115.50       71.64     35.57 o
  -6  11  17       20.06       -0.24     22.38 o
  -5  11  17       80.99       14.38     26.47 o
  -4  11  17      710.32      642.17     37.19 o
  -3  11  17       82.17       68.21     23.43 o
  -2  11  17      175.21      119.38     69.18 o
  -1  11  17        2.46       -0.74     28.46 o
   0  11  17       14.76       31.75     59.92 o
   1  11  17      409.26      255.11     78.93 o
   2  11  17      486.72      439.64     76.50 o
 -13   0  18       12.26       97.44     40.93 o
 -12   0  18        1.58       38.00     24.36 o
 -11   0  18       19.00       24.36     25.33 o
 -10   0  18       36.95       25.33     24.36 o
  -9   0  18     1290.97     1413.44     65.87 o
  -8   0  18       12.40       -7.79     22.41 o
  -7   0  18       62.78       31.18     24.36 o
  -6   0  18      798.26      810.89     36.96 o
  -5   0  18       19.82       15.59     18.51 o
  -4   0  18      724.09      687.10     30.98 o
  -3   0  18     1448.01     1554.91     49.31 o
  -2   0  18      166.19      165.65     21.50 o
  -1   0  18      139.79      156.88     24.41 o
   0   0  18     1005.38      931.82     45.79 o
   1   0  18      253.98      199.76     29.30 o
   2   0  18      768.61      780.67     45.51 o
   3   0  18      367.64      342.04     31.37 o
   4   0  18       53.42       75.03     25.34 o
   5   0  18      242.61      191.96     34.16 o
   6   0  18      103.97       71.13     24.37 o
   7   0  18      369.41      424.87     42.12 o
   8   0  18      433.75      395.64     42.09 o
   9   0  18      490.39      437.55     43.10 o
 -13   1  18       44.96       62.13     22.20 o
 -12   1  18        1.24       19.93     19.41 o
 -11   1  18       45.61       54.67     19.15 o
 -10   1  18      755.78      724.55     42.88 o
  -9   1  18      174.23      141.77     18.28 o
  -8   1  18      373.87      360.78     42.39 o
  -7   1  18      163.77      169.35     20.46 o
  -6   1  18       31.94       35.36     14.01 o
  -5   1  18      593.16      644.99     22.17 o
  -4   1  18       59.42       28.99     13.15 o
  -3   1  18        1.64       12.18     21.92 o
  -2   1  18      139.32      164.25     36.54 o
  -1   1  18        4.39      -16.09     16.09 o
   0   1  18      273.72      282.57     33.62 o
   1   1  18     1095.34     1111.27     99.91 o
   2   1  18      197.70      199.42     47.75 o
   3   1  18      578.52      642.37     44.34 o
   4   1  18      267.20      207.00     36.54 o
   5   1  18       23.49       40.78     24.85 o
   6   1  18        3.66        9.63     17.18 o
   7   1  18        1.12      -11.34     19.25 o
   8   1  18      159.49      168.78     32.64 o
   9   1  18        4.33       -3.82     21.76 o
 -13   2  18        5.48      -11.02     45.79 o
 -12   2  18        9.15       37.51     38.49 o
 -11   2  18      137.27       96.56     21.93 o
 -10   2  18      253.72      213.98     20.04 o
  -9   2  18       80.13       43.78     27.77 o
  -8   2  18       94.90       76.89     31.18 o
  -7   2  18       94.68       97.55     16.06 o
  -6   2  18      164.37      171.91     15.85 o
  -5   2  18      402.87      366.15     18.06 o
  -4   2  18      326.48      302.84     16.92 o
  -3   2  18        9.50       27.33     13.04 o
  -2   2  18      495.35      452.22     30.70 o
  -1   2  18       56.08       62.48     16.88 o
   0   2  18       26.24       17.54     14.47 o
   1   2  18       27.89       36.17     17.19 o
   2   2  18      158.56      153.18     39.46 o
   3   2  18        1.20       -8.47     15.49 o
   4   2  18       92.94      107.34     18.19 o
   5   2  18       52.08       45.38     17.88 o
   6   2  18        1.04       35.56     18.60 o
   7   2  18      279.34      268.98     23.84 o
   8   2  18       12.74        3.49     20.63 o
   9   2  18       46.98        2.94     31.67 o
 -12   3  18      117.34      144.92     25.03 o
 -11   3  18       73.93       34.13     21.06 o
 -10   3  18      100.90       68.92     21.01 o
  -9   3  18       71.03       57.29     16.08 o
  -8   3  18     1752.20     1727.17     47.66 o
  -7   3  18        8.00        3.62     12.04 o
  -6   3  18      754.43      701.59     45.32 o
  -5   3  18      610.20      593.62     20.29 o
  -4   3  18     2476.53     2608.12     49.91 o
  -3   3  18     1944.87     2033.71     42.14 o
  -2   3  18      409.17      351.10     17.74 o
  -1   3  18     1550.61     1502.37     42.02 o
   0   3  18      104.83      101.58     17.77 o
   1   3  18     1553.71     1645.13     70.19 o
   2   3  18       86.75       64.01     17.57 o
   3   3  18       27.18       19.41     17.32 o
   4   3  18      163.10      164.57     20.97 o
   5   3  18      373.19      402.07     26.34 o
   6   3  18       96.08       94.21     28.74 o
   7   3  18      628.83      648.57     33.05 o
   8   3  18      156.82      145.71     23.33 o
 -12   4  18       32.59       15.49     20.80 o
 -11   4  18        6.59      -25.33     25.33 o
 -10   4  18      181.78      189.15     24.09 o
  -9   4  18       17.25        2.00     38.49 o
  -8   4  18       14.70       32.68     15.11 o
  -7   4  18      852.86      838.43     26.15 o
  -6   4  18       18.61       17.54     11.02 o
  -5   4  18      948.62      924.61     91.62 o
  -4   4  18      558.78      542.29     19.54 o
  -3   4  18      317.65      289.26     17.87 o
  -2   4  18     1036.54     1113.51     30.00 o
  -1   4  18       12.27       24.96     14.42 o
   0   4  18      392.11      387.40     21.12 o
   1   4  18       37.77       25.65     18.00 o
   2   4  18      127.06      113.10     19.68 o
   3   4  18      228.57      209.97     21.06 o
   4   4  18      194.68      162.03     43.85 o
   5   4  18       80.23      104.67     32.15 o
   6   4  18      584.02      567.67     30.58 o
   7   4  18       16.56       19.14     21.76 o
   8   4  18      492.97      503.69     31.19 o
 -11   5  18       18.17       22.45     29.72 o
 -10   5  18     1125.21     1033.27     39.34 o
  -9   5  18       47.14       64.91     19.77 o
  -8   5  18      858.28      804.91     99.41 o
  -7   5  18       15.45       38.48     19.97 o
  -6   5  18      148.08      132.96     41.90 o
  -5   5  18     1802.50     1917.58     68.25 o
  -4   5  18      332.82      288.50     18.61 o
  -3   5  18        3.96       13.81     14.01 o
  -2   5  18      340.23      328.57     18.86 o
  -1   5  18      349.68      329.96     19.77 o
   0   5  18       17.25      -10.30     26.79 o
   1   5  18     1000.95     1032.12     32.19 o
   2   5  18      186.83      144.39     18.59 o
   3   5  18      242.61      231.87     20.60 o
   4   5  18      415.18      421.37     26.64 o
   5   5  18      120.41       84.43     20.64 o
   6   5  18       21.16       22.14     19.63 o
   7   5  18        4.35       -2.73     20.63 o
 -11   6  18      424.46      288.71     64.32 o
 -10   6  18       89.19       82.50     21.44 o
  -9   6  18     2120.37     2008.22     61.72 o
  -8   6  18       63.43       11.21     24.39 o
  -7   6  18      245.10      251.68     28.85 o
  -6   6  18      796.53      729.43     92.10 o
  -5   6  18      432.58      436.82     27.77 o
  -4   6  18      849.02      836.22     30.79 o
  -3   6  18     1185.59     1258.71     33.80 o
  -2   6  18       80.20       55.80     14.42 o
  -1   6  18      367.34      326.20     19.01 o
   0   6  18     1521.90     1508.65     41.61 o
   1   6  18      540.10      479.46     47.75 o
   2   6  18     1865.84     1962.47     69.22 o
   3   6  18        9.04        0.71     29.72 o
   4   6  18      359.73      383.59     27.59 o
   5   6  18      128.22      137.33     35.57 o
   6   6  18      350.61      310.06     26.17 o
   7   6  18       37.23       15.91     43.85 o
 -10   7  18       75.97        9.20     28.09 o
  -9   7  18      108.39      109.77     27.23 o
  -8   7  18        2.73      -18.86     23.87 o
  -7   7  18      136.21      161.26     24.72 o
  -6   7  18      105.24      145.41     21.72 o
  -5   7  18      269.62      253.27     34.11 o
  -4   7  18       66.65       62.74     21.01 o
  -3   7  18      256.49      242.26     43.36 o
  -2   7  18       40.76       37.66     15.50 o
  -1   7  18       72.89       32.75     15.11 o
   0   7  18       18.90       38.45     24.36 o
   1   7  18       40.24       43.78     15.40 o
   2   7  18      441.40      428.30     48.24 o
   3   7  18       61.23       56.70     18.25 o
   4   7  18        0.87       -5.58     36.05 o
   5   7  18        0.88       34.59     20.95 o
   6   7  18       12.44       -1.73     21.01 o
  -9   8  18      134.13      160.18     30.21 o
  -8   8  18      289.51      287.09     33.52 o
  -7   8  18      469.31      431.81     40.44 o
  -6   8  18        4.54        9.01     29.06 o
[truncated: 14,949 more chars]
